# Supplementary material for: The borylamino-diborata-allyl anion
Source: Chem Sci. 2024 Apr 30;15(21):7999–8007. doi: 10.1039/d4sc01953a (PMC11134337; doi:10.1039/d4sc01953a)
Supplement: SC-015-D4SC01953A-s002 [file SC-015-D4SC01953A-s002.cif]

# Electronic Supplementary Material (ESI) for Chemical Science.
# This journal is © The Royal Society of Chemistry 2024

####################################################################### 
# 
# This file contains crystal structure data downloaded from the 
# Cambridge Structural Database (CSD) hosted by the Cambridge 
# Crystallographic Data Centre (CCDC).
# 
# Full information about CCDC data access policies and citation 
# guidelines are available at http://www.ccdc.cam.ac.uk/access/V1 
# 
# Audit and citation data items may have been added by the CCDC. 
# Please retain this information to preserve the provenance of 
# this file and to allow appropriate attribution of the data. 
# 
#######################################################################

data_s21msh67-cpd-3
_database_code_depnum_ccdc_archive 'CCDC 2298656'
loop_
_audit_author_name
_audit_author_address
'Mary Mahon'
;University of Bath
United Kingdom
;
_audit_update_record             
;
2023-10-02 deposited with the CCDC.	2024-04-30 downloaded from the CCDC.
;
_audit_creation_date             2023-09-30
_audit_creation_method           
;
Olex2 1.5
(compiled 2023.08.24 svn.re1ec1418 for OlexSys, GUI svn.r6817)
;
_shelx_SHELXL_version_number     2019/3
_chemical_name_common            ?
_chemical_name_systematic        
;
 ?
;
_chemical_formula_moiety         'C52 H86 B3 Mg N3 O6, 0.5(C7 H8)'
_chemical_formula_sum            'C55.50 H90 B3 Mg N3 O6'
_chemical_formula_weight         952.04
_chemical_melting_point          ?
loop_
_atom_type_symbol
_atom_type_description
_atom_type_scat_dispersion_real
_atom_type_scat_dispersion_imag
_atom_type_scat_source
C C 0.0181 0.0091 'International Tables Vol C Tables 4.2.6.8 and 6.1.1.4'
H H 0.0000 0.0000 'International Tables Vol C Tables 4.2.6.8 and 6.1.1.4'
B B 0.0090 0.0039 'International Tables Vol C Tables 4.2.6.8 and 6.1.1.4'
Mg Mg 0.1719 0.1771 'International Tables Vol C Tables 4.2.6.8 and 6.1.1.4'
N N 0.0311 0.0180 'International Tables Vol C Tables 4.2.6.8 and 6.1.1.4'
O O 0.0492 0.0322 'International Tables Vol C Tables 4.2.6.8 and 6.1.1.4'

_shelx_space_group_comment       
;
The symmetry employed for this shelxl refinement is uniquely defined
by the following loop, which should always be used as a source of
symmetry information in preference to the above space-group names.
They are only intended as comments.
;
_space_group_crystal_system      monoclinic
_space_group_IT_number           14
_space_group_name_H-M_alt        'P 1 21/c 1'
_space_group_name_Hall           '-P 2ybc'
loop_
_space_group_symop_operation_xyz
'x, y, z'
'-x, y+1/2, -z+1/2'
'-x, -y, -z'
'x, -y-1/2, z-1/2'

_cell_length_a                   11.59510(10)
_cell_length_b                   19.74650(10)
_cell_length_c                   24.9374(2)
_cell_angle_alpha                90
_cell_angle_beta                 96.3300(10)
_cell_angle_gamma                90
_cell_volume                     5674.92(7)
_cell_formula_units_Z            4
_cell_measurement_reflns_used    34243
_cell_measurement_temperature    150.00(10)
_cell_measurement_theta_max      72.8380
_cell_measurement_theta_min      4.9370
_shelx_estimated_absorpt_T_max   ?
_shelx_estimated_absorpt_T_min   ?
_exptl_absorpt_coefficient_mu    0.643
_exptl_absorpt_correction_T_max  1.000
_exptl_absorpt_correction_T_min  0.743
_exptl_absorpt_correction_type   gaussian
_exptl_absorpt_process_details   
;
CrysAlisPro 1.171.39.46 (Rigaku Oxford Diffraction, 2018)
Numerical absorption correction based on gaussian integration over
			a multifaceted crystal model
Empirical absorption correction using spherical harmonics,
 implemented in SCALE3 ABSPACK scaling algorithm.
;
_exptl_absorpt_special_details   ?
_exptl_crystal_colour            colourless
_exptl_crystal_colour_primary    colourless
_exptl_crystal_density_diffrn    1.114
_exptl_crystal_density_meas      ?
_exptl_crystal_density_method    ?
_exptl_crystal_description       block
_exptl_crystal_F_000             2076
_exptl_crystal_size_max          0.254
_exptl_crystal_size_mid          0.11
_exptl_crystal_size_min          0.085
_exptl_special_details           
;
 ?
;
_exptl_transmission_factor_max   ?
_exptl_transmission_factor_min   ?
_diffrn_reflns_av_R_equivalents  0.0298
_diffrn_reflns_av_unetI/netI     0.0183
_diffrn_reflns_Laue_measured_fraction_full 0.999
_diffrn_reflns_Laue_measured_fraction_max 0.995
_diffrn_reflns_limit_h_max       10
_diffrn_reflns_limit_h_min       -14
_diffrn_reflns_limit_k_max       24
_diffrn_reflns_limit_k_min       -24
_diffrn_reflns_limit_l_max       29
_diffrn_reflns_limit_l_min       -30
_diffrn_reflns_number            79287
_diffrn_reflns_point_group_measured_fraction_full 0.999
_diffrn_reflns_point_group_measured_fraction_max 0.995
_diffrn_reflns_theta_full        67.684
_diffrn_reflns_theta_max         72.977
_diffrn_reflns_theta_min         3.836
_diffrn_ambient_temperature      150.00(10)
_diffrn_detector_area_resol_mean 8.1150
_diffrn_detector_type            EosS2
_diffrn_measured_fraction_theta_full 0.999
_diffrn_measured_fraction_theta_max 0.995
_diffrn_measurement_device       'four-circle diffractometer'
_diffrn_measurement_device_type  'SuperNova, Dual, Cu at home/near, EosS2'
_diffrn_measurement_method       '\w scans'
_diffrn_radiation_type           CuK\a
_diffrn_radiation_wavelength     1.54184
_diffrn_source                   ?
_reflns_Friedel_coverage         0.000
_reflns_Friedel_fraction_full    .
_reflns_Friedel_fraction_max     .
_reflns_number_gt                10098
_reflns_number_total             11295
_reflns_special_details          
;
 Reflections were merged by SHELXL according to the crystal
 class for the calculation of statistics and refinement.
 
 _reflns_Friedel_fraction is defined as the number of unique
 Friedel pairs measured divided by the number that would be
 possible theoretically, ignoring centric projections and
 systematic absences.
;
_reflns_threshold_expression     'I > 2\s(I)'
_computing_cell_refinement       'CrysAlisPro 1.171.39.46 (Rigaku OD, 2018)'
_computing_data_collection       'CrysAlisPro 1.171.39.46 (Rigaku OD, 2018)'
_computing_data_reduction        'CrysAlisPro 1.171.39.46 (Rigaku OD, 2018)'
_computing_molecular_graphics    'Olex2 1.5 (Dolomanov et al., 2009)'
_computing_publication_material  'Olex2 1.5 (Dolomanov et al., 2009)'
_computing_structure_refinement  'SHELXL 2019/3 (Sheldrick, 2015)'
_computing_structure_solution    'SHELXT 2018/2 (Sheldrick, 2018)'
_refine_diff_density_max         0.363
_refine_diff_density_min         -0.216
_refine_diff_density_rms         0.036
_refine_ls_extinction_coef       .
_refine_ls_extinction_method     none
_refine_ls_goodness_of_fit_ref   1.031
_refine_ls_hydrogen_treatment    constr
_refine_ls_matrix_type           full
_refine_ls_number_parameters     762
_refine_ls_number_reflns         11295
_refine_ls_number_restraints     255
_refine_ls_R_factor_all          0.0430
_refine_ls_R_factor_gt           0.0382
_refine_ls_restrained_S_all      1.048
_refine_ls_shift/su_max          0.002
_refine_ls_shift/su_mean         0.000
_refine_ls_structure_factor_coef Fsqd
_refine_ls_weighting_details     
'w=1/[\s^2^(Fo^2^)+(0.0527P)^2^+1.6182P] where P=(Fo^2^+2Fc^2^)/3'
_refine_ls_weighting_scheme      calc
_refine_ls_wR_factor_gt          0.0991
_refine_ls_wR_factor_ref         0.1033
_refine_special_details          
;
The asymmetric unit comprises one molecule of the magnesium complex 
and a region of solvent. The isopropyl group in the main feature, 
based on C24, was modelled to take account of 55:45 disorder while 
C36-C41 were treated for a 75:25 split.
The solvent moiety is a toluene molecule with half site-occupancy, 
that is disordered with itself, about a crystallographic inversion 
centre. Distance, planarity and ADP restraints were used in the 
disordered regions (on merit) to attain a chemically 
sensible convergence.
;
_olex2_refinement_description    
;
1. Fixed Uiso
 At 1.2 times of:
  All C(H) groups
 At 1.5 times of:
  All C(H,H,H) groups
2. Restrained distances
 C19-C24 \\sim C19-C24A
 with sigma of 0.02
 C24-C26 \\sim C24A-C26A
 with sigma of 0.02
 C24-C25 \\sim C24A-C25A
 with sigma of 0.02
 C26-C25 \\sim C26A-C25A
 with sigma of 0.04
 C19-C26 \\sim C19-C26A
 with sigma of 0.04
 C19-C25 \\sim C19-C25A
 with sigma of 0.04
 O4-C37 \\sim O4-C37A \\sim O3-C36 \\sim O3-C36A
 with sigma of 0.005
 C37A-C36A \\sim C37-C36
 with sigma of 0.005
 C40A-C37A \\sim C41A-C37A \\sim C41-C37 \\sim C40-C37 \\sim C39-C36 \\sim
C39A-C36A \\sim C38-C36 
 C38A-C36A
 with sigma of 0.005
3. Restrained planarity
 C53, C53A, C54, C54A, C55, C55A, C57
 with sigma of 0.1
4. Uiso/Uaniso restraints and constraints
C53 \\sim C53A \\sim C54 \\sim C54A \\sim C55 \\sim C55A \\sim C57: within 2A
with sigma of 0.02 and sigma for terminal atoms of 0.01 within 2A
C36 \\sim C37 \\sim C38 \\sim C39 \\sim C40 \\sim C41 \\sim C36A \\sim C37A
\\sim C38A \\sim C39A \\sim C40A \\sim C41A: within 2A with sigma of 0.02 and
sigma for terminal atoms of 0.01 within 2A
5. Others
 Fixed Sof: C24(0.55) H24(0.55) C25(0.55) H25A(0.55) H25B(0.55) H25C(0.55)
 C26(0.55) H26A(0.55) H26B(0.55) H26C(0.55) C36(0.75) C37(0.75) C38(0.75)
 H38A(0.75) H38B(0.75) H38C(0.75) C39(0.75) H39A(0.75) H39B(0.75) H39C(0.75)
 C40(0.75) H40A(0.75) H40B(0.75) H40C(0.75) C41(0.75) H41A(0.75) H41B(0.75)
 H41C(0.75) C24A(0.45) H24A(0.45) C25A(0.45) H25D(0.45) H25E(0.45) H25F(0.45)
 C26A(0.45) H26D(0.45) H26E(0.45) H26F(0.45) C36A(0.25) C37A(0.25) C38A(0.25)
 H38D(0.25) H38E(0.25) H38F(0.25) C39A(0.25) H39D(0.25) H39E(0.25) H39F(0.25)
 C40A(0.25) H40D(0.25) H40E(0.25) H40F(0.25) C41A(0.25) H41D(0.25) H41E(0.25)
 H41F(0.25) C53(0.5) H53(0.5) C53A(0.5) H53A(0.5) C54(0.5) H54(0.5) C54A(0.5)
 H54A(0.5) C55(0.5) C55A(0.5) H55A(0.5) C57(0.5) H57A(0.5) H57B(0.5) H57C(0.5)
6.a Ternary CH refined with riding coordinates:
 C12(H12), C15(H15), C27(H27), C24(H24), C24A(H24A)
6.b Aromatic/amide H refined with riding coordinates:
 C3(H3), C8(H8), C9(H9), C10(H10), C20(H20), C21(H21), C22(H22), C53(H53),
 C53A(H53A), C54(H54), C54A(H54A), C55A(H55A)
6.c Idealised Me refined as rotating group:
 C1(H1A,H1B,H1C), C5(H5A,H5B,H5C), C13(H13A,H13B,H13C), C14(H14A,H14B,H14C),
 C16(H16A,H16B,H16C), C17(H17A,H17B,H17C), C28(H28A,H28B,H28C), C29(H29A,H29B,
 H29C), C32(H32A,H32B,H32C), C33(H33A,H33B,H33C), C34(H34A,H34B,H34C), C35(H35A,
 H35B,H35C), C44(H44A,H44B,H44C), C45(H45A,H45B,H45C), C46(H46A,H46B,H46C),
 C49(H49A,H49B,H49C), C50(H50A,H50B,H50C), C51(H51A,H51B,H51C), C52(H52A,H52B,
 H52C), C25(H25A,H25B,H25C), C26(H26A,H26B,H26C), C38(H38A,H38B,H38C), C39(H39A,
 H39B,H39C), C40(H40A,H40B,H40C), C41(H41A,H41B,H41C), C25A(H25D,H25E,H25F),
 C26A(H26D,H26E,H26F), C38A(H38D,H38E,H38F), C39A(H39D,H39E,H39F), C40A(H40D,
 H40E,H40F), C41A(H41D,H41E,H41F), C57(H57A,H57B,H57C)
;
_atom_sites_solution_hydrogens   geom
_atom_sites_solution_primary     dual
_atom_sites_solution_secondary   ?
loop_
_atom_site_label
_atom_site_type_symbol
_atom_site_fract_x
_atom_site_fract_y
_atom_site_fract_z
_atom_site_U_iso_or_equiv
_atom_site_adp_type
_atom_site_occupancy
_atom_site_site_symmetry_order
_atom_site_calc_flag
_atom_site_refinement_flags_posn
_atom_site_refinement_flags_adp
_atom_site_refinement_flags_occupancy
_atom_site_disorder_assembly
_atom_site_disorder_group
Mg1 Mg 0.80312(3) 0.29833(2) 0.63269(2) 0.01822(8) Uani 1 1 d . . . . .
O1 O 0.80072(6) 0.35423(4) 0.70220(3) 0.02062(15) Uani 1 1 d . . . . .
O2 O 0.71593(7) 0.39369(4) 0.77588(3) 0.02772(18) Uani 1 1 d . . . . .
O3 O 0.63520(6) 0.27820(4) 0.61821(3) 0.02591(17) Uani 1 1 d D . . . .
O4 O 0.43962(7) 0.28290(5) 0.62789(4) 0.0351(2) Uani 1 1 d D . . . .
O5 O 0.50649(7) 0.24527(4) 0.78660(3) 0.02879(18) Uani 1 1 d . . . . .
O6 O 0.34658(7) 0.30959(5) 0.79873(4) 0.0332(2) Uani 1 1 d . . . . .
N1 N 0.88290(8) 0.34536(5) 0.57263(4) 0.02206(18) Uani 1 1 d . . . . .
N2 N 0.91389(8) 0.21629(5) 0.63664(4) 0.02288(19) Uani 1 1 d . . . . .
N3 N 0.47885(8) 0.35158(5) 0.73492(4) 0.02101(18) Uani 1 1 d . . . . .
C1 C 1.07194(11) 0.40021(7) 0.56322(6) 0.0374(3) Uani 1 1 d . . . . .
H1A H 1.034979 0.416088 0.529198 0.056 Uiso 1 1 calc R U . . .
H1B H 1.146772 0.381885 0.558367 0.056 Uiso 1 1 calc R U . . .
H1C H 1.081028 0.437222 0.588295 0.056 Uiso 1 1 calc R U . . .
C2 C 0.99789(10) 0.34571(6) 0.58499(4) 0.0250(2) Uani 1 1 d . . . . .
C3 C 1.05907(10) 0.29938(6) 0.62036(5) 0.0271(2) Uani 1 1 d . . . . .
H3 H 1.134537 0.312194 0.632693 0.033 Uiso 1 1 calc R U . . .
C4 C 1.02412(10) 0.23686(6) 0.63997(4) 0.0260(2) Uani 1 1 d . . . . .
C5 C 1.12069(12) 0.19430(8) 0.66847(6) 0.0426(3) Uani 1 1 d . . . . .
H5A H 1.129583 0.204941 0.706264 0.064 Uiso 1 1 calc R U . . .
H5B H 1.191863 0.203764 0.653576 0.064 Uiso 1 1 calc R U . . .
H5C H 1.101886 0.147186 0.663653 0.064 Uiso 1 1 calc R U . . .
C6 C 0.83571(10) 0.38282(6) 0.52552(4) 0.0240(2) Uani 1 1 d . . . . .
C7 C 0.84188(11) 0.35453(6) 0.47384(5) 0.0285(2) Uani 1 1 d . . . . .
C8 C 0.79759(12) 0.39141(7) 0.42855(5) 0.0347(3) Uani 1 1 d . . . . .
H8 H 0.803407 0.373699 0.394397 0.042 Uiso 1 1 calc R U . . .
C9 C 0.74534(12) 0.45357(7) 0.43318(5) 0.0365(3) Uani 1 1 d . . . . .
H9 H 0.716219 0.477467 0.402509 0.044 Uiso 1 1 calc R U . . .
C10 C 0.73677(12) 0.47986(7) 0.48378(5) 0.0347(3) Uani 1 1 d . . . . .
H10 H 0.700169 0.521360 0.486874 0.042 Uiso 1 1 calc R U . . .
C11 C 0.78160(11) 0.44578(6) 0.53043(5) 0.0287(2) Uani 1 1 d . . . . .
C12 C 0.89260(14) 0.28479(7) 0.46563(5) 0.0389(3) Uani 1 1 d . . . . .
H12 H 0.893128 0.259857 0.499632 0.047 Uiso 1 1 calc R U . . .
C13 C 1.01759(16) 0.28845(10) 0.45175(7) 0.0592(5) Uani 1 1 d . . . . .
H13A H 1.045366 0.243555 0.445868 0.089 Uiso 1 1 calc R U . . .
H13B H 1.065656 0.309159 0.481046 0.089 Uiso 1 1 calc R U . . .
H13C H 1.020271 0.314939 0.419634 0.089 Uiso 1 1 calc R U . . .
C14 C 0.81851(18) 0.24461(8) 0.42200(6) 0.0535(4) Uani 1 1 d . . . . .
H14A H 0.818514 0.267209 0.387914 0.080 Uiso 1 1 calc R U . . .
H14B H 0.740440 0.241493 0.431192 0.080 Uiso 1 1 calc R U . . .
H14C H 0.850134 0.199925 0.419532 0.080 Uiso 1 1 calc R U . . .
C15 C 0.77353(13) 0.47986(6) 0.58455(5) 0.0364(3) Uani 1 1 d . . . . .
H15 H 0.797163 0.447032 0.613136 0.044 Uiso 1 1 calc R U . . .
C16 C 0.85489(17) 0.54076(8) 0.59197(7) 0.0524(4) Uani 1 1 d . . . . .
H16A H 0.932837 0.526508 0.588418 0.079 Uiso 1 1 calc R U . . .
H16B H 0.851502 0.559869 0.627158 0.079 Uiso 1 1 calc R U . . .
H16C H 0.831469 0.574185 0.564995 0.079 Uiso 1 1 calc R U . . .
C17 C 0.64978(17) 0.50243(10) 0.59049(8) 0.0596(5) Uani 1 1 d . . . . .
H17A H 0.625907 0.535701 0.563449 0.089 Uiso 1 1 calc R U . . .
H17B H 0.646824 0.521725 0.625645 0.089 Uiso 1 1 calc R U . . .
H17C H 0.598725 0.464085 0.586103 0.089 Uiso 1 1 calc R U . . .
C18 C 0.89072(10) 0.14510(6) 0.64337(5) 0.0251(2) Uani 1 1 d . . . . .
C19 C 0.90049(14) 0.10044(7) 0.60008(5) 0.0386(3) Uani 1 1 d D . . . .
C20 C 0.86938(14) 0.03277(7) 0.60540(6) 0.0407(3) Uani 1 1 d . . . . .
H20 H 0.875742 0.003116 0.576906 0.049 Uiso 1 1 calc R U . . .
C21 C 0.82951(11) 0.00879(6) 0.65175(6) 0.0359(3) Uani 1 1 d . . . . .
H21 H 0.807341 -0.036263 0.654241 0.043 Uiso 1 1 calc R U . . .
C22 C 0.82283(11) 0.05233(6) 0.69440(5) 0.0328(3) Uani 1 1 d . . . . .
H22 H 0.797514 0.035951 0.726054 0.039 Uiso 1 1 calc R U . . .
C23 C 0.85320(10) 0.12048(6) 0.69123(5) 0.0266(2) Uani 1 1 d . . . . .
C27 C 0.84825(12) 0.16469(7) 0.74038(5) 0.0329(3) Uani 1 1 d . . . . .
H27 H 0.865423 0.211223 0.730151 0.039 Uiso 1 1 calc R U . . .
C28 C 0.94089(13) 0.14340(9) 0.78563(6) 0.0437(3) Uani 1 1 d . . . . .
H28A H 0.923481 0.098910 0.798002 0.066 Uiso 1 1 calc R U . . .
H28B H 0.941910 0.174914 0.814990 0.066 Uiso 1 1 calc R U . . .
H28C H 1.015474 0.143015 0.772306 0.066 Uiso 1 1 calc R U . . .
C29 C 0.72903(14) 0.16475(9) 0.76069(6) 0.0495(4) Uani 1 1 d . . . . .
H29A H 0.671339 0.177273 0.731791 0.074 Uiso 1 1 calc R U . . .
H29B H 0.728391 0.196700 0.789672 0.074 Uiso 1 1 calc R U . . .
H29C H 0.712241 0.120323 0.773398 0.074 Uiso 1 1 calc R U . . .
C30 C 0.89480(9) 0.38456(6) 0.74038(4) 0.0246(2) Uani 1 1 d . . . . .
C31 C 0.82447(10) 0.42815(6) 0.77756(5) 0.0271(2) Uani 1 1 d . . . . .
C32 C 0.97682(11) 0.42501(7) 0.70977(5) 0.0335(3) Uani 1 1 d . . . . .
H32A H 0.933328 0.456870 0.686531 0.050 Uiso 1 1 calc R U . . .
H32B H 1.018263 0.394931 0.688493 0.050 Uiso 1 1 calc R U . . .
H32C H 1.030945 0.448917 0.734861 0.050 Uiso 1 1 calc R U . . .
C33 C 0.95999(12) 0.32698(7) 0.77054(6) 0.0372(3) Uani 1 1 d . . . . .
H33A H 1.021645 0.345114 0.795239 0.056 Uiso 1 1 calc R U . . .
H33B H 0.991854 0.297626 0.745251 0.056 Uiso 1 1 calc R U . . .
H33C H 0.907685 0.301775 0.790213 0.056 Uiso 1 1 calc R U . . .
C34 C 0.79964(13) 0.49943(7) 0.75537(7) 0.0424(3) Uani 1 1 d . . . . .
H34A H 0.869943 0.525502 0.759271 0.064 Uiso 1 1 calc R U . . .
H34B H 0.742967 0.520849 0.775009 0.064 Uiso 1 1 calc R U . . .
H34C H 0.770409 0.496711 0.717886 0.064 Uiso 1 1 calc R U . . .
C35 C 0.87708(12) 0.43240(9) 0.83580(5) 0.0437(3) Uani 1 1 d . . . . .
H35A H 0.881969 0.387812 0.851229 0.066 Uiso 1 1 calc R U . . .
H35B H 0.829226 0.460426 0.855715 0.066 Uiso 1 1 calc R U . . .
H35C H 0.953408 0.451651 0.837380 0.066 Uiso 1 1 calc R U . . .
C42 C 0.57756(9) 0.33550(5) 0.70418(4) 0.0207(2) Uani 1 1 d . . . . .
C43 C 0.42082(9) 0.41933(6) 0.72899(5) 0.0247(2) Uani 1 1 d . . . . .
C44 C 0.47191(11) 0.46258(7) 0.68716(6) 0.0350(3) Uani 1 1 d . . . . .
H44A H 0.553255 0.469197 0.697760 0.053 Uiso 1 1 calc R U . . .
H44B H 0.433446 0.505699 0.684483 0.053 Uiso 1 1 calc R U . . .
H44C H 0.461327 0.440210 0.652795 0.053 Uiso 1 1 calc R U . . .
C45 C 0.43863(11) 0.45659(7) 0.78320(5) 0.0356(3) Uani 1 1 d . . . . .
H45A H 0.400314 0.432217 0.809454 0.053 Uiso 1 1 calc R U . . .
H45B H 0.406633 0.501359 0.779022 0.053 Uiso 1 1 calc R U . . .
H45C H 0.520091 0.459516 0.795083 0.053 Uiso 1 1 calc R U . . .
C46 C 0.29152(10) 0.41004(7) 0.71023(5) 0.0329(3) Uani 1 1 d . . . . .
H46A H 0.282654 0.385062 0.677000 0.049 Uiso 1 1 calc R U . . .
H46B H 0.255406 0.453606 0.704714 0.049 Uiso 1 1 calc R U . . .
H46C H 0.255461 0.385636 0.737200 0.049 Uiso 1 1 calc R U . . .
C47 C 0.43563(11) 0.20538(6) 0.81861(5) 0.0314(3) Uani 1 1 d . . . . .
C48 C 0.35779(11) 0.25991(7) 0.84119(5) 0.0364(3) Uani 1 1 d . . . . .
C49 C 0.36891(16) 0.15525(8) 0.78049(7) 0.0529(4) Uani 1 1 d . . . . .
H49A H 0.318779 0.179520 0.753927 0.079 Uiso 1 1 calc R U . . .
H49B H 0.323252 0.126167 0.800663 0.079 Uiso 1 1 calc R U . . .
H49C H 0.422634 0.128450 0.762870 0.079 Uiso 1 1 calc R U . . .
C50 C 0.51320(13) 0.16700(7) 0.86119(6) 0.0418(3) Uani 1 1 d . . . . .
H50A H 0.557251 0.133787 0.844049 0.063 Uiso 1 1 calc R U . . .
H50B H 0.466292 0.144819 0.885306 0.063 Uiso 1 1 calc R U . . .
H50C H 0.565169 0.198082 0.881150 0.063 Uiso 1 1 calc R U . . .
C51 C 0.23681(15) 0.23560(11) 0.85050(9) 0.0675(6) Uani 1 1 d . . . . .
H51A H 0.194534 0.272210 0.864452 0.101 Uiso 1 1 calc R U . . .
H51B H 0.243161 0.198943 0.875947 0.101 Uiso 1 1 calc R U . . .
H51C H 0.196563 0.220334 0.816978 0.101 Uiso 1 1 calc R U . . .
C52 C 0.41648(19) 0.29479(9) 0.89124(6) 0.0572(4) Uani 1 1 d . . . . .
H52A H 0.492730 0.309276 0.884717 0.086 Uiso 1 1 calc R U . . .
H52B H 0.422367 0.263733 0.921035 0.086 Uiso 1 1 calc R U . . .
H52C H 0.371444 0.333405 0.899599 0.086 Uiso 1 1 calc R U . . .
B1 B 0.69296(10) 0.35937(6) 0.72746(5) 0.0209(2) Uani 1 1 d . . . . .
B2 B 0.54885(11) 0.30012(7) 0.65284(5) 0.0241(2) Uani 1 1 d . . . . .
B3 B 0.44570(10) 0.30403(7) 0.77156(5) 0.0232(2) Uani 1 1 d . . . . .
C24 C 0.9670(4) 0.1237(2) 0.55144(16) 0.0353(8) Uani 0.55 1 d D . P A 1
H24 H 0.969600 0.173264 0.551116 0.042 Uiso 0.55 1 calc R U P A 1
C25 C 1.0920(3) 0.0967(2) 0.55341(18) 0.0514(9) Uani 0.55 1 d D . P A 1
H25A H 1.137860 0.114676 0.584560 0.077 Uiso 0.55 1 calc R U P A 1
H25B H 1.124758 0.110417 0.521407 0.077 Uiso 0.55 1 calc R U P A 1
H25C H 1.091265 0.048142 0.555476 0.077 Uiso 0.55 1 calc R U P A 1
C26 C 0.8981(4) 0.0998(2) 0.49937(15) 0.0505(9) Uani 0.55 1 d D . P A 1
H26A H 0.897102 0.051236 0.498444 0.076 Uiso 0.55 1 calc R U P A 1
H26B H 0.933695 0.116730 0.469073 0.076 Uiso 0.55 1 calc R U P A 1
H26C H 0.820008 0.116514 0.497764 0.076 Uiso 0.55 1 calc R U P A 1
C36 C 0.57322(16) 0.23375(11) 0.57697(8) 0.0273(5) Uani 0.75 1 d D U P B 1
C37 C 0.44946(13) 0.26496(9) 0.57181(6) 0.0270(3) Uani 0.75 1 d D U P B 1
C38 C 0.63320(16) 0.23685(13) 0.52609(8) 0.0422(5) Uani 0.75 1 d D U P B 1
H38A H 0.635150 0.282892 0.513867 0.063 Uiso 0.75 1 calc R U P B 1
H38B H 0.591439 0.209530 0.498615 0.063 Uiso 0.75 1 calc R U P B 1
H38C H 0.711032 0.220078 0.533514 0.063 Uiso 0.75 1 calc R U P B 1
C39 C 0.57736(15) 0.16284(9) 0.60045(8) 0.0383(4) Uani 0.75 1 d D U P B 1
H39A H 0.656726 0.148953 0.608504 0.057 Uiso 0.75 1 calc R U P B 1
H39B H 0.538003 0.132127 0.574774 0.057 Uiso 0.75 1 calc R U P B 1
H39C H 0.539979 0.162546 0.632935 0.057 Uiso 0.75 1 calc R U P B 1
C40 C 0.43731(17) 0.32814(10) 0.53680(7) 0.0397(4) Uani 0.75 1 d D U P B 1
H40A H 0.366615 0.351144 0.542267 0.060 Uiso 0.75 1 calc R U P B 1
H40B H 0.435595 0.315507 0.499549 0.060 Uiso 0.75 1 calc R U P B 1
H40C H 0.502060 0.357648 0.546488 0.060 Uiso 0.75 1 calc R U P B 1
C41 C 0.3540(4) 0.2140(3) 0.5541(3) 0.0386(10) Uani 0.75 1 d D U P B 1
H41A H 0.355432 0.178088 0.580118 0.058 Uiso 0.75 1 calc R U P B 1
H41B H 0.366417 0.195590 0.519574 0.058 Uiso 0.75 1 calc R U P B 1
H41C H 0.279920 0.236227 0.551453 0.058 Uiso 0.75 1 calc R U P B 1
C24A C 0.9127(5) 0.1215(3) 0.5429(2) 0.0457(12) Uani 0.45 1 d D . P A 2
H24A H 0.901153 0.170637 0.540921 0.055 Uiso 0.45 1 calc R U P A 2
C25A C 1.0388(6) 0.1079(4) 0.5350(3) 0.0765(18) Uani 0.45 1 d D . P A 2
H25D H 1.088436 0.134084 0.560474 0.115 Uiso 0.45 1 calc R U P A 2
H25E H 1.052186 0.120502 0.498986 0.115 Uiso 0.45 1 calc R U P A 2
H25F H 1.055396 0.060645 0.540420 0.115 Uiso 0.45 1 calc R U P A 2
C26A C 0.8304(6) 0.0900(3) 0.49806(18) 0.0686(16) Uani 0.45 1 d D . P A 2
H26D H 0.848088 0.042796 0.494972 0.103 Uiso 0.45 1 calc R U P A 2
H26E H 0.839150 0.112417 0.464586 0.103 Uiso 0.45 1 calc R U P A 2
H26F H 0.751865 0.095012 0.506317 0.103 Uiso 0.45 1 calc R U P A 2
C36A C 0.5728(5) 0.2480(3) 0.5693(2) 0.043(2) Uani 0.25 1 d D U P B 2
C37A C 0.4602(5) 0.2250(2) 0.5920(2) 0.0475(13) Uani 0.25 1 d D U P B 2
C38A C 0.5508(5) 0.3088(3) 0.5322(2) 0.0490(13) Uani 0.25 1 d D U P B 2
H38D H 0.623378 0.325441 0.522335 0.074 Uiso 0.25 1 calc R U P B 2
H38E H 0.513341 0.343843 0.550660 0.074 Uiso 0.25 1 calc R U P B 2
H38F H 0.501937 0.295709 0.500362 0.074 Uiso 0.25 1 calc R U P B 2
C39A C 0.6479(6) 0.1950(4) 0.5463(3) 0.0537(14) Uani 0.25 1 d D U P B 2
H39D H 0.712216 0.216665 0.532121 0.080 Uiso 0.25 1 calc R U P B 2
H39E H 0.602783 0.170781 0.517897 0.080 Uiso 0.25 1 calc R U P B 2
H39F H 0.676433 0.163891 0.574243 0.080 Uiso 0.25 1 calc R U P B 2
C40A C 0.3525(14) 0.2256(11) 0.5515(8) 0.042(3) Uani 0.25 1 d D U P B 2
H40D H 0.286620 0.211745 0.568921 0.063 Uiso 0.25 1 calc R U P B 2
H40E H 0.362965 0.194821 0.522561 0.063 Uiso 0.25 1 calc R U P B 2
H40F H 0.339885 0.270455 0.537232 0.063 Uiso 0.25 1 calc R U P B 2
C41A C 0.4760(7) 0.1548(3) 0.6170(3) 0.0618(17) Uani 0.25 1 d D U P B 2
H41D H 0.546342 0.153644 0.641179 0.093 Uiso 0.25 1 calc R U P B 2
H41E H 0.480327 0.121835 0.588939 0.093 Uiso 0.25 1 calc R U P B 2
H41F H 0.411294 0.144548 0.636495 0.093 Uiso 0.25 1 calc R U P B 2
C53 C 0.3786(10) 0.0175(6) 0.4996(5) 0.130(4) Uani 0.5 1 d . U P C -1
H53 H 0.300753 0.029706 0.494117 0.156 Uiso 0.5 1 calc R U P C -1
C53A C 0.5922(12) -0.0273(5) 0.5152(3) 0.094(3) Uani 0.5 1 d . U P C -1
H53A H 0.666093 -0.046262 0.519635 0.112 Uiso 0.5 1 calc R U P C -1
C54 C 0.4383(8) 0.0228(5) 0.4570(6) 0.093(4) Uani 0.5 1 d . U P C -1
H54 H 0.406741 0.040244 0.423928 0.111 Uiso 0.5 1 calc R U P C -1
C54A C 0.5245(12) -0.0260(5) 0.5563(5) 0.092(3) Uani 0.5 1 d . U P C -1
H54A H 0.554695 -0.041590 0.590179 0.111 Uiso 0.5 1 calc R U P C -1
C55 C 0.5468(6) 0.0008(4) 0.4661(2) 0.0716(15) Uani 0.5 1 d . U P C -1
C55A C 0.4183(10) -0.0035(6) 0.5495(5) 0.118(4) Uani 0.5 1 d . U P C -1
H55A H 0.372250 -0.001931 0.577753 0.142 Uiso 0.5 1 calc R U P C -1
C57 C 0.6160(7) 0.0035(5) 0.4193(2) 0.121(2) Uani 0.5 1 d . U P C -1
H57A H 0.633920 0.049824 0.411839 0.182 Uiso 0.5 1 calc R U P C -1
H57B H 0.571981 -0.015977 0.388223 0.182 Uiso 0.5 1 calc R U P C -1
H57C H 0.686703 -0.021463 0.427604 0.182 Uiso 0.5 1 calc R U P C -1

loop_
_atom_site_aniso_label
_atom_site_aniso_U_11
_atom_site_aniso_U_22
_atom_site_aniso_U_33
_atom_site_aniso_U_23
_atom_site_aniso_U_13
_atom_site_aniso_U_12
Mg1 0.01768(16) 0.01992(17) 0.01752(16) -0.00021(12) 0.00394(12) -0.00057(12)
O1 0.0174(3) 0.0254(4) 0.0190(3) -0.0040(3) 0.0018(3) -0.0022(3)
O2 0.0229(4) 0.0369(4) 0.0240(4) -0.0094(3) 0.0058(3) -0.0063(3)
O3 0.0198(4) 0.0353(4) 0.0231(4) -0.0107(3) 0.0043(3) -0.0053(3)
O4 0.0216(4) 0.0551(6) 0.0292(4) -0.0182(4) 0.0052(3) -0.0061(4)
O5 0.0279(4) 0.0275(4) 0.0321(4) 0.0066(3) 0.0083(3) 0.0015(3)
O6 0.0261(4) 0.0418(5) 0.0338(5) 0.0148(4) 0.0123(3) 0.0059(4)
N1 0.0240(4) 0.0232(4) 0.0196(4) 0.0009(3) 0.0052(3) -0.0023(3)
N2 0.0240(4) 0.0236(4) 0.0219(4) 0.0016(3) 0.0062(3) 0.0037(3)
N3 0.0189(4) 0.0236(4) 0.0212(4) -0.0009(3) 0.0049(3) 0.0016(3)
C1 0.0307(6) 0.0391(7) 0.0438(7) 0.0047(6) 0.0104(5) -0.0102(5)
C2 0.0253(5) 0.0278(5) 0.0229(5) -0.0036(4) 0.0073(4) -0.0051(4)
C3 0.0192(5) 0.0372(6) 0.0249(5) -0.0028(5) 0.0028(4) -0.0032(4)
C4 0.0235(5) 0.0344(6) 0.0206(5) -0.0002(4) 0.0045(4) 0.0057(4)
C5 0.0290(6) 0.0578(9) 0.0419(7) 0.0140(6) 0.0075(5) 0.0161(6)
C6 0.0254(5) 0.0250(5) 0.0225(5) 0.0035(4) 0.0061(4) -0.0039(4)
C7 0.0340(6) 0.0290(6) 0.0234(5) 0.0027(4) 0.0071(4) -0.0006(5)
C8 0.0461(7) 0.0362(7) 0.0218(6) 0.0022(5) 0.0040(5) -0.0029(5)
C9 0.0437(7) 0.0362(7) 0.0283(6) 0.0109(5) -0.0012(5) -0.0003(5)
C10 0.0413(7) 0.0276(6) 0.0356(7) 0.0072(5) 0.0063(5) 0.0039(5)
C11 0.0350(6) 0.0247(5) 0.0275(6) 0.0033(4) 0.0088(5) -0.0019(5)
C12 0.0604(9) 0.0350(7) 0.0230(6) 0.0018(5) 0.0117(6) 0.0124(6)
C13 0.0624(10) 0.0705(11) 0.0472(9) -0.0041(8) 0.0169(8) 0.0279(9)
C14 0.0950(13) 0.0338(7) 0.0329(7) -0.0053(6) 0.0120(8) 0.0044(8)
C15 0.0584(8) 0.0233(6) 0.0291(6) 0.0021(5) 0.0126(6) 0.0015(5)
C16 0.0721(11) 0.0426(8) 0.0438(8) -0.0111(7) 0.0125(7) -0.0123(8)
C17 0.0684(11) 0.0584(10) 0.0580(10) -0.0120(8) 0.0341(9) 0.0004(8)
C18 0.0254(5) 0.0233(5) 0.0270(5) 0.0033(4) 0.0042(4) 0.0061(4)
C19 0.0607(9) 0.0254(6) 0.0312(7) 0.0028(5) 0.0120(6) 0.0103(6)
C20 0.0593(9) 0.0257(6) 0.0366(7) -0.0025(5) 0.0026(6) 0.0094(6)
C21 0.0343(6) 0.0238(6) 0.0490(8) 0.0046(5) 0.0015(5) 0.0009(5)
C22 0.0294(6) 0.0316(6) 0.0385(7) 0.0092(5) 0.0084(5) 0.0007(5)
C23 0.0228(5) 0.0288(6) 0.0283(6) 0.0038(4) 0.0035(4) 0.0041(4)
C27 0.0427(7) 0.0322(6) 0.0251(6) 0.0047(5) 0.0093(5) 0.0040(5)
C28 0.0408(7) 0.0587(9) 0.0313(7) -0.0044(6) 0.0029(6) 0.0054(6)
C29 0.0437(8) 0.0680(10) 0.0380(7) -0.0019(7) 0.0103(6) 0.0222(7)
C30 0.0197(5) 0.0309(6) 0.0228(5) -0.0067(4) -0.0002(4) -0.0041(4)
C31 0.0238(5) 0.0314(6) 0.0265(6) -0.0077(5) 0.0051(4) -0.0052(4)
C32 0.0267(6) 0.0424(7) 0.0323(6) -0.0100(5) 0.0071(5) -0.0113(5)
C33 0.0334(6) 0.0385(7) 0.0368(7) -0.0050(5) -0.0096(5) 0.0037(5)
C34 0.0425(7) 0.0302(7) 0.0565(9) -0.0074(6) 0.0139(6) -0.0011(5)
C35 0.0363(7) 0.0648(9) 0.0300(7) -0.0175(6) 0.0031(5) -0.0122(6)
C42 0.0187(5) 0.0232(5) 0.0210(5) 0.0001(4) 0.0051(4) 0.0007(4)
C43 0.0214(5) 0.0255(5) 0.0274(5) -0.0001(4) 0.0031(4) 0.0026(4)
C44 0.0316(6) 0.0295(6) 0.0449(7) 0.0095(5) 0.0080(5) 0.0045(5)
C45 0.0336(6) 0.0344(6) 0.0381(7) -0.0104(5) 0.0015(5) 0.0074(5)
C46 0.0232(6) 0.0342(6) 0.0402(7) 0.0029(5) -0.0019(5) 0.0031(5)
C47 0.0308(6) 0.0319(6) 0.0312(6) 0.0079(5) 0.0023(5) -0.0063(5)
C48 0.0336(6) 0.0438(7) 0.0336(6) 0.0147(6) 0.0118(5) 0.0016(5)
C49 0.0633(10) 0.0417(8) 0.0505(9) 0.0055(7) -0.0085(8) -0.0193(7)
C50 0.0431(7) 0.0388(7) 0.0427(8) 0.0149(6) 0.0012(6) 0.0005(6)
C51 0.0426(9) 0.0795(13) 0.0860(14) 0.0432(11) 0.0321(9) 0.0043(8)
C52 0.0915(13) 0.0526(9) 0.0291(7) 0.0033(6) 0.0137(8) 0.0117(9)
B1 0.0224(6) 0.0220(5) 0.0189(5) -0.0004(4) 0.0045(4) 0.0001(4)
B2 0.0189(5) 0.0295(6) 0.0245(6) -0.0022(5) 0.0048(5) -0.0019(5)
B3 0.0196(5) 0.0279(6) 0.0222(6) -0.0008(5) 0.0023(4) -0.0009(4)
C24 0.056(2) 0.0228(12) 0.0299(16) -0.0028(11) 0.0174(18) 0.0010(18)
C25 0.052(2) 0.055(2) 0.053(2) -0.0092(17) 0.0309(17) -0.0024(17)
C26 0.078(2) 0.0422(19) 0.0326(16) -0.0009(13) 0.0123(18) 0.0100(18)
C36 0.0195(9) 0.0392(10) 0.0234(9) -0.0142(8) 0.0025(7) -0.0046(7)
C37 0.0228(7) 0.0379(9) 0.0202(7) -0.0078(6) 0.0028(6) -0.0029(6)
C38 0.0272(8) 0.0698(14) 0.0307(9) -0.0246(9) 0.0084(7) -0.0082(9)
C39 0.0281(8) 0.0331(8) 0.0523(10) -0.0137(8) -0.0014(7) -0.0015(6)
C40 0.0402(9) 0.0475(10) 0.0298(8) -0.0010(7) -0.0024(7) -0.0014(8)
C41 0.0235(12) 0.055(2) 0.0361(17) -0.0170(14) -0.0018(11) -0.0111(13)
C24A 0.078(4) 0.0273(18) 0.035(2) -0.0064(15) 0.020(3) -0.003(3)
C25A 0.090(5) 0.074(4) 0.076(4) -0.008(3) 0.052(4) -0.003(4)
C26A 0.138(5) 0.041(2) 0.0267(18) -0.0047(15) 0.009(3) -0.010(3)
C36A 0.036(3) 0.056(4) 0.035(3) -0.012(3) -0.001(3) -0.013(3)
C37A 0.038(3) 0.065(3) 0.040(3) -0.022(3) 0.009(2) -0.018(3)
C38A 0.040(2) 0.073(3) 0.034(2) -0.006(2) 0.002(2) -0.014(2)
C39A 0.044(3) 0.073(4) 0.045(3) -0.027(3) 0.007(2) -0.013(3)
C40A 0.037(4) 0.058(5) 0.033(4) -0.013(4) 0.010(3) -0.003(4)
C41A 0.068(4) 0.057(4) 0.062(4) -0.018(3) 0.016(3) -0.020(3)
C53 0.073(4) 0.161(8) 0.149(11) 0.046(7) -0.021(6) -0.013(5)
C53A 0.122(9) 0.099(5) 0.053(3) 0.033(4) -0.016(4) -0.021(5)
C54 0.065(4) 0.072(4) 0.131(11) 0.038(6) -0.037(6) -0.018(3)
C54A 0.139(10) 0.060(3) 0.072(4) 0.011(3) -0.015(6) -0.038(5)
C55 0.074(4) 0.079(3) 0.057(3) 0.021(3) -0.014(3) -0.025(3)
C55A 0.116(7) 0.135(6) 0.111(7) -0.010(6) 0.048(6) -0.062(5)
C57 0.114(5) 0.182(6) 0.065(3) 0.027(4) -0.007(3) -0.023(5)

_geom_special_details            
;
 All esds (except the esd in the dihedral angle between two l.s. planes)
 are estimated using the full covariance matrix.  The cell esds are taken
 into account individually in the estimation of esds in distances, angles
 and torsion angles; correlations between esds in cell parameters are only
 used when they are defined by crystal symmetry.  An approximate (isotropic)
 treatment of cell esds is used for estimating esds involving l.s. planes.
;
loop_
_geom_bond_atom_site_label_1
_geom_bond_atom_site_label_2
_geom_bond_distance
_geom_bond_site_symmetry_2
_geom_bond_publ_flag
Mg1 O1 2.0577(8) . ?
Mg1 O3 1.9811(8) . ?
Mg1 N1 2.0657(10) . ?
Mg1 N2 2.0630(10) . ?
O1 C30 1.4920(12) . ?
O1 B1 1.4636(13) . ?
O2 C31 1.4273(14) . ?
O2 B1 1.3847(14) . ?
O3 B2 1.4583(14) . ?
O3 C36 1.4769(18) . ?
O3 C36A 1.475(4) . ?
O4 B2 1.3903(15) . ?
O4 C37 1.4592(16) . ?
O4 C37A 1.486(4) . ?
O5 C47 1.4412(14) . ?
O5 B3 1.3877(15) . ?
O6 C48 1.4388(15) . ?
O6 B3 1.4014(15) . ?
N1 C2 1.3350(15) . ?
N1 C6 1.4439(14) . ?
N2 C4 1.3349(15) . ?
N2 C18 1.4445(14) . ?
N3 C42 1.4805(13) . ?
N3 C43 1.4975(14) . ?
N3 B3 1.3934(16) . ?
C1 H1A 0.9600 . ?
C1 H1B 0.9600 . ?
C1 H1C 0.9600 . ?
C1 C2 1.5143(16) . ?
C2 C3 1.4073(17) . ?
C3 H3 0.9300 . ?
C3 C4 1.4041(17) . ?
C4 C5 1.5131(16) . ?
C5 H5A 0.9600 . ?
C5 H5B 0.9600 . ?
C5 H5C 0.9600 . ?
C6 C7 1.4136(16) . ?
C6 C11 1.4040(17) . ?
C7 C8 1.3935(17) . ?
C7 C12 1.5202(17) . ?
C8 H8 0.9300 . ?
C8 C9 1.379(2) . ?
C9 H9 0.9300 . ?
C9 C10 1.3780(19) . ?
C10 H10 0.9300 . ?
C10 C11 1.3940(18) . ?
C11 C15 1.5202(17) . ?
C12 H12 0.9800 . ?
C12 C13 1.528(2) . ?
C12 C14 1.531(2) . ?
C13 H13A 0.9600 . ?
C13 H13B 0.9600 . ?
C13 H13C 0.9600 . ?
C14 H14A 0.9600 . ?
C14 H14B 0.9600 . ?
C14 H14C 0.9600 . ?
C15 H15 0.9800 . ?
C15 C16 1.527(2) . ?
C15 C17 1.525(2) . ?
C16 H16A 0.9600 . ?
C16 H16B 0.9600 . ?
C16 H16C 0.9600 . ?
C17 H17A 0.9600 . ?
C17 H17B 0.9600 . ?
C17 H17C 0.9600 . ?
C18 C19 1.4083(17) . ?
C18 C23 1.4015(16) . ?
C19 C20 1.3941(19) . ?
C19 C24 1.575(4) . ?
C19 C24A 1.506(5) . ?
C20 H20 0.9300 . ?
C20 C21 1.375(2) . ?
C21 H21 0.9300 . ?
C21 C22 1.376(2) . ?
C22 H22 0.9300 . ?
C22 C23 1.3955(17) . ?
C23 C27 1.5111(17) . ?
C27 H27 0.9800 . ?
C27 C28 1.5285(19) . ?
C27 C29 1.5237(19) . ?
C28 H28A 0.9600 . ?
C28 H28B 0.9600 . ?
C28 H28C 0.9600 . ?
C29 H29A 0.9600 . ?
C29 H29B 0.9600 . ?
C29 H29C 0.9600 . ?
C30 C31 1.5596(15) . ?
C30 C32 1.5116(16) . ?
C30 C33 1.5181(17) . ?
C31 C34 1.5280(19) . ?
C31 C35 1.5144(17) . ?
C32 H32A 0.9600 . ?
C32 H32B 0.9600 . ?
C32 H32C 0.9600 . ?
C33 H33A 0.9600 . ?
C33 H33B 0.9600 . ?
C33 H33C 0.9600 . ?
C34 H34A 0.9600 . ?
C34 H34B 0.9600 . ?
C34 H34C 0.9600 . ?
C35 H35A 0.9600 . ?
C35 H35B 0.9600 . ?
C35 H35C 0.9600 . ?
C42 B1 1.4758(16) . ?
C42 B2 1.4642(16) . ?
C43 C44 1.5181(17) . ?
C43 C45 1.5330(16) . ?
C43 C46 1.5315(15) . ?
C44 H44A 0.9600 . ?
C44 H44B 0.9600 . ?
C44 H44C 0.9600 . ?
C45 H45A 0.9600 . ?
C45 H45B 0.9600 . ?
C45 H45C 0.9600 . ?
C46 H46A 0.9600 . ?
C46 H46B 0.9600 . ?
C46 H46C 0.9600 . ?
C47 C48 1.5501(19) . ?
C47 C49 1.5232(19) . ?
C47 C50 1.5167(18) . ?
C48 C51 1.5244(19) . ?
C48 C52 1.519(2) . ?
C49 H49A 0.9600 . ?
C49 H49B 0.9600 . ?
C49 H49C 0.9600 . ?
C50 H50A 0.9600 . ?
C50 H50B 0.9600 . ?
C50 H50C 0.9600 . ?
C51 H51A 0.9600 . ?
C51 H51B 0.9600 . ?
C51 H51C 0.9600 . ?
C52 H52A 0.9600 . ?
C52 H52B 0.9600 . ?
C52 H52C 0.9600 . ?
C24 H24 0.9800 . ?
C24 C25 1.540(5) . ?
C24 C26 1.522(5) . ?
C25 H25A 0.9600 . ?
C25 H25B 0.9600 . ?
C25 H25C 0.9600 . ?
C26 H26A 0.9600 . ?
C26 H26B 0.9600 . ?
C26 H26C 0.9600 . ?
C36 C37 1.554(2) . ?
C36 C38 1.514(2) . ?
C36 C39 1.517(3) . ?
C37 C40 1.520(2) . ?
C37 C41 1.525(3) . ?
C38 H38A 0.9600 . ?
C38 H38B 0.9600 . ?
C38 H38C 0.9600 . ?
C39 H39A 0.9600 . ?
C39 H39B 0.9600 . ?
C39 H39C 0.9600 . ?
C40 H40A 0.9600 . ?
C40 H40B 0.9600 . ?
C40 H40C 0.9600 . ?
C41 H41A 0.9600 . ?
C41 H41B 0.9600 . ?
C41 H41C 0.9600 . ?
C24A H24A 0.9800 . ?
C24A C25A 1.521(7) . ?
C24A C26A 1.521(7) . ?
C25A H25D 0.9600 . ?
C25A H25E 0.9600 . ?
C25A H25F 0.9600 . ?
C26A H26D 0.9600 . ?
C26A H26E 0.9600 . ?
C26A H26F 0.9600 . ?
C36A C37A 1.547(5) . ?
C36A C38A 1.520(4) . ?
C36A C39A 1.514(4) . ?
C37A C40A 1.518(4) . ?
C37A C41A 1.523(4) . ?
C38A H38D 0.9600 . ?
C38A H38E 0.9600 . ?
C38A H38F 0.9600 . ?
C39A H39D 0.9600 . ?
C39A H39E 0.9600 . ?
C39A H39F 0.9600 . ?
C40A H40D 0.9600 . ?
C40A H40E 0.9600 . ?
C40A H40F 0.9600 . ?
C41A H41D 0.9600 . ?
C41A H41E 0.9600 . ?
C41A H41F 0.9600 . ?
C53 H53 0.9300 . ?
C53 C54 1.335(15) . ?
C53 C55A 1.344(15) . ?
C53A H53A 0.9300 . ?
C53A C54A 1.359(15) . ?
C53A C55 1.394(10) . ?
C54 H54 0.9300 . ?
C54 C55 1.326(14) . ?
C54A H54A 0.9300 . ?
C54A C55A 1.303(16) . ?
C55 C57 1.488(9) . ?
C55A H55A 0.9300 . ?
C57 H57A 0.9600 . ?
C57 H57B 0.9600 . ?
C57 H57C 0.9600 . ?

loop_
_geom_angle_atom_site_label_1
_geom_angle_atom_site_label_2
_geom_angle_atom_site_label_3
_geom_angle
_geom_angle_site_symmetry_1
_geom_angle_site_symmetry_3
_geom_angle_publ_flag
O1 Mg1 N1 114.73(4) . . ?
O1 Mg1 N2 116.57(4) . . ?
O3 Mg1 O1 99.03(3) . . ?
O3 Mg1 N1 117.89(4) . . ?
O3 Mg1 N2 116.44(4) . . ?
N2 Mg1 N1 93.52(4) . . ?
C30 O1 Mg1 132.53(6) . . ?
B1 O1 Mg1 119.42(6) . . ?
B1 O1 C30 107.24(8) . . ?
B1 O2 C31 110.07(9) . . ?
B2 O3 Mg1 123.89(7) . . ?
B2 O3 C36 106.00(10) . . ?
B2 O3 C36A 107.7(2) . . ?
C36 O3 Mg1 129.73(9) . . ?
C36A O3 Mg1 127.9(2) . . ?
B2 O4 C37 108.95(10) . . ?
B2 O4 C37A 105.0(2) . . ?
B3 O5 C47 107.65(9) . . ?
B3 O6 C48 106.86(9) . . ?
C2 N1 Mg1 110.53(7) . . ?
C2 N1 C6 117.67(9) . . ?
C6 N1 Mg1 131.33(7) . . ?
C4 N2 Mg1 110.54(8) . . ?
C4 N2 C18 118.55(9) . . ?
C18 N2 Mg1 130.31(7) . . ?
C42 N3 C43 120.34(9) . . ?
B3 N3 C42 118.68(9) . . ?
B3 N3 C43 120.88(9) . . ?
H1A C1 H1B 109.5 . . ?
H1A C1 H1C 109.5 . . ?
H1B C1 H1C 109.5 . . ?
C2 C1 H1A 109.5 . . ?
C2 C1 H1B 109.5 . . ?
C2 C1 H1C 109.5 . . ?
N1 C2 C1 120.82(11) . . ?
N1 C2 C3 124.26(10) . . ?
C3 C2 C1 114.85(10) . . ?
C2 C3 H3 114.9 . . ?
C4 C3 C2 130.17(10) . . ?
C4 C3 H3 114.9 . . ?
N2 C4 C3 123.84(10) . . ?
N2 C4 C5 120.94(11) . . ?
C3 C4 C5 115.14(11) . . ?
C4 C5 H5A 109.5 . . ?
C4 C5 H5B 109.5 . . ?
C4 C5 H5C 109.5 . . ?
H5A C5 H5B 109.5 . . ?
H5A C5 H5C 109.5 . . ?
H5B C5 H5C 109.5 . . ?
C7 C6 N1 119.11(10) . . ?
C11 C6 N1 121.04(10) . . ?
C11 C6 C7 119.83(11) . . ?
C6 C7 C12 122.69(11) . . ?
C8 C7 C6 118.77(11) . . ?
C8 C7 C12 118.53(11) . . ?
C7 C8 H8 119.2 . . ?
C9 C8 C7 121.55(12) . . ?
C9 C8 H8 119.2 . . ?
C8 C9 H9 120.4 . . ?
C10 C9 C8 119.25(12) . . ?
C10 C9 H9 120.4 . . ?
C9 C10 H10 119.2 . . ?
C9 C10 C11 121.63(12) . . ?
C11 C10 H10 119.2 . . ?
C6 C11 C15 122.77(11) . . ?
C10 C11 C6 118.94(11) . . ?
C10 C11 C15 118.26(11) . . ?
C7 C12 H12 107.7 . . ?
C7 C12 C13 112.22(13) . . ?
C7 C12 C14 111.72(12) . . ?
C13 C12 H12 107.7 . . ?
C13 C12 C14 109.60(13) . . ?
C14 C12 H12 107.7 . . ?
C12 C13 H13A 109.5 . . ?
C12 C13 H13B 109.5 . . ?
C12 C13 H13C 109.5 . . ?
H13A C13 H13B 109.5 . . ?
H13A C13 H13C 109.5 . . ?
H13B C13 H13C 109.5 . . ?
C12 C14 H14A 109.5 . . ?
C12 C14 H14B 109.5 . . ?
C12 C14 H14C 109.5 . . ?
H14A C14 H14B 109.5 . . ?
H14A C14 H14C 109.5 . . ?
H14B C14 H14C 109.5 . . ?
C11 C15 H15 108.3 . . ?
C11 C15 C16 111.01(11) . . ?
C11 C15 C17 111.48(13) . . ?
C16 C15 H15 108.3 . . ?
C17 C15 H15 108.3 . . ?
C17 C15 C16 109.47(13) . . ?
C15 C16 H16A 109.5 . . ?
C15 C16 H16B 109.5 . . ?
C15 C16 H16C 109.5 . . ?
H16A C16 H16B 109.5 . . ?
H16A C16 H16C 109.5 . . ?
H16B C16 H16C 109.5 . . ?
C15 C17 H17A 109.5 . . ?
C15 C17 H17B 109.5 . . ?
C15 C17 H17C 109.5 . . ?
H17A C17 H17B 109.5 . . ?
H17A C17 H17C 109.5 . . ?
H17B C17 H17C 109.5 . . ?
C19 C18 N2 119.25(10) . . ?
C23 C18 N2 121.05(10) . . ?
C23 C18 C19 119.62(11) . . ?
C18 C19 C24 119.70(19) . . ?
C18 C19 C24A 125.2(2) . . ?
C20 C19 C18 118.93(12) . . ?
C20 C19 C24 120.40(19) . . ?
C20 C19 C24A 114.0(2) . . ?
C19 C20 H20 119.2 . . ?
C21 C20 C19 121.63(13) . . ?
C21 C20 H20 119.2 . . ?
C20 C21 H21 120.4 . . ?
C20 C21 C22 119.15(12) . . ?
C22 C21 H21 120.4 . . ?
C21 C22 H22 119.3 . . ?
C21 C22 C23 121.50(12) . . ?
C23 C22 H22 119.3 . . ?
C18 C23 C27 122.23(11) . . ?
C22 C23 C18 119.13(11) . . ?
C22 C23 C27 118.60(11) . . ?
C23 C27 H27 107.7 . . ?
C23 C27 C28 110.70(11) . . ?
C23 C27 C29 112.77(12) . . ?
C28 C27 H27 107.7 . . ?
C29 C27 H27 107.7 . . ?
C29 C27 C28 110.15(11) . . ?
C27 C28 H28A 109.5 . . ?
C27 C28 H28B 109.5 . . ?
C27 C28 H28C 109.5 . . ?
H28A C28 H28B 109.5 . . ?
H28A C28 H28C 109.5 . . ?
H28B C28 H28C 109.5 . . ?
C27 C29 H29A 109.5 . . ?
C27 C29 H29B 109.5 . . ?
C27 C29 H29C 109.5 . . ?
H29A C29 H29B 109.5 . . ?
H29A C29 H29C 109.5 . . ?
H29B C29 H29C 109.5 . . ?
O1 C30 C31 101.98(8) . . ?
O1 C30 C32 110.26(9) . . ?
O1 C30 C33 107.74(9) . . ?
C32 C30 C31 114.06(10) . . ?
C32 C30 C33 109.84(10) . . ?
C33 C30 C31 112.54(10) . . ?
O2 C31 C30 103.68(9) . . ?
O2 C31 C34 107.35(10) . . ?
O2 C31 C35 108.37(10) . . ?
C34 C31 C30 112.53(10) . . ?
C35 C31 C30 114.77(11) . . ?
C35 C31 C34 109.65(12) . . ?
C30 C32 H32A 109.5 . . ?
C30 C32 H32B 109.5 . . ?
C30 C32 H32C 109.5 . . ?
H32A C32 H32B 109.5 . . ?
H32A C32 H32C 109.5 . . ?
H32B C32 H32C 109.5 . . ?
C30 C33 H33A 109.5 . . ?
C30 C33 H33B 109.5 . . ?
C30 C33 H33C 109.5 . . ?
H33A C33 H33B 109.5 . . ?
H33A C33 H33C 109.5 . . ?
H33B C33 H33C 109.5 . . ?
C31 C34 H34A 109.5 . . ?
C31 C34 H34B 109.5 . . ?
C31 C34 H34C 109.5 . . ?
H34A C34 H34B 109.5 . . ?
H34A C34 H34C 109.5 . . ?
H34B C34 H34C 109.5 . . ?
C31 C35 H35A 109.5 . . ?
C31 C35 H35B 109.5 . . ?
C31 C35 H35C 109.5 . . ?
H35A C35 H35B 109.5 . . ?
H35A C35 H35C 109.5 . . ?
H35B C35 H35C 109.5 . . ?
B1 C42 N3 116.55(9) . . ?
B2 C42 N3 116.15(9) . . ?
B2 C42 B1 127.25(10) . . ?
N3 C43 C44 111.43(9) . . ?
N3 C43 C45 109.05(9) . . ?
N3 C43 C46 109.71(9) . . ?
C44 C43 C45 108.13(11) . . ?
C44 C43 C46 107.48(10) . . ?
C46 C43 C45 111.04(10) . . ?
C43 C44 H44A 109.5 . . ?
C43 C44 H44B 109.5 . . ?
C43 C44 H44C 109.5 . . ?
H44A C44 H44B 109.5 . . ?
H44A C44 H44C 109.5 . . ?
H44B C44 H44C 109.5 . . ?
C43 C45 H45A 109.5 . . ?
C43 C45 H45B 109.5 . . ?
C43 C45 H45C 109.5 . . ?
H45A C45 H45B 109.5 . . ?
H45A C45 H45C 109.5 . . ?
H45B C45 H45C 109.5 . . ?
C43 C46 H46A 109.5 . . ?
C43 C46 H46B 109.5 . . ?
C43 C46 H46C 109.5 . . ?
H46A C46 H46B 109.5 . . ?
H46A C46 H46C 109.5 . . ?
H46B C46 H46C 109.5 . . ?
O5 C47 C48 102.24(9) . . ?
O5 C47 C49 106.91(11) . . ?
O5 C47 C50 109.30(10) . . ?
C49 C47 C48 113.71(12) . . ?
C50 C47 C48 114.64(11) . . ?
C50 C47 C49 109.46(12) . . ?
O6 C48 C47 102.43(10) . . ?
O6 C48 C51 108.47(12) . . ?
O6 C48 C52 106.94(12) . . ?
C51 C48 C47 114.78(14) . . ?
C52 C48 C47 112.79(12) . . ?
C52 C48 C51 110.73(15) . . ?
C47 C49 H49A 109.5 . . ?
C47 C49 H49B 109.5 . . ?
C47 C49 H49C 109.5 . . ?
H49A C49 H49B 109.5 . . ?
H49A C49 H49C 109.5 . . ?
H49B C49 H49C 109.5 . . ?
C47 C50 H50A 109.5 . . ?
C47 C50 H50B 109.5 . . ?
C47 C50 H50C 109.5 . . ?
H50A C50 H50B 109.5 . . ?
H50A C50 H50C 109.5 . . ?
H50B C50 H50C 109.5 . . ?
C48 C51 H51A 109.5 . . ?
C48 C51 H51B 109.5 . . ?
C48 C51 H51C 109.5 . . ?
H51A C51 H51B 109.5 . . ?
H51A C51 H51C 109.5 . . ?
H51B C51 H51C 109.5 . . ?
C48 C52 H52A 109.5 . . ?
C48 C52 H52B 109.5 . . ?
C48 C52 H52C 109.5 . . ?
H52A C52 H52B 109.5 . . ?
H52A C52 H52C 109.5 . . ?
H52B C52 H52C 109.5 . . ?
O1 B1 C42 126.05(10) . . ?
O2 B1 O1 108.54(9) . . ?
O2 B1 C42 125.32(10) . . ?
O3 B2 C42 123.69(10) . . ?
O4 B2 O3 108.26(9) . . ?
O4 B2 C42 128.04(10) . . ?
O5 B3 O6 110.73(10) . . ?
O5 B3 N3 124.90(10) . . ?
N3 B3 O6 124.37(11) . . ?
C19 C24 H24 108.4 . . ?
C25 C24 C19 114.4(3) . . ?
C25 C24 H24 108.4 . . ?
C26 C24 C19 108.2(3) . . ?
C26 C24 H24 108.4 . . ?
C26 C24 C25 108.9(3) . . ?
C24 C25 H25A 109.5 . . ?
C24 C25 H25B 109.5 . . ?
C24 C25 H25C 109.5 . . ?
H25A C25 H25B 109.5 . . ?
H25A C25 H25C 109.5 . . ?
H25B C25 H25C 109.5 . . ?
C24 C26 H26A 109.5 . . ?
C24 C26 H26B 109.5 . . ?
C24 C26 H26C 109.5 . . ?
H26A C26 H26B 109.5 . . ?
H26A C26 H26C 109.5 . . ?
H26B C26 H26C 109.5 . . ?
O3 C36 C37 101.30(13) . . ?
O3 C36 C38 109.05(15) . . ?
O3 C36 C39 106.71(15) . . ?
C38 C36 C37 114.83(17) . . ?
C38 C36 C39 111.28(18) . . ?
C39 C36 C37 112.81(16) . . ?
O4 C37 C36 100.72(12) . . ?
O4 C37 C40 109.82(13) . . ?
O4 C37 C41 107.9(3) . . ?
C40 C37 C36 113.52(15) . . ?
C40 C37 C41 110.9(2) . . ?
C41 C37 C36 113.4(3) . . ?
C36 C38 H38A 109.5 . . ?
C36 C38 H38B 109.5 . . ?
C36 C38 H38C 109.5 . . ?
H38A C38 H38B 109.5 . . ?
H38A C38 H38C 109.5 . . ?
H38B C38 H38C 109.5 . . ?
C36 C39 H39A 109.5 . . ?
C36 C39 H39B 109.5 . . ?
C36 C39 H39C 109.5 . . ?
H39A C39 H39B 109.5 . . ?
H39A C39 H39C 109.5 . . ?
H39B C39 H39C 109.5 . . ?
C37 C40 H40A 109.5 . . ?
C37 C40 H40B 109.5 . . ?
C37 C40 H40C 109.5 . . ?
H40A C40 H40B 109.5 . . ?
H40A C40 H40C 109.5 . . ?
H40B C40 H40C 109.5 . . ?
C37 C41 H41A 109.5 . . ?
C37 C41 H41B 109.5 . . ?
C37 C41 H41C 109.5 . . ?
H41A C41 H41B 109.5 . . ?
H41A C41 H41C 109.5 . . ?
H41B C41 H41C 109.5 . . ?
C19 C24A H24A 107.2 . . ?
C19 C24A C25A 105.5(4) . . ?
C19 C24A C26A 117.8(4) . . ?
C25A C24A H24A 107.2 . . ?
C25A C24A C26A 111.5(5) . . ?
C26A C24A H24A 107.2 . . ?
C24A C25A H25D 109.5 . . ?
C24A C25A H25E 109.5 . . ?
C24A C25A H25F 109.5 . . ?
H25D C25A H25E 109.5 . . ?
H25D C25A H25F 109.5 . . ?
H25E C25A H25F 109.5 . . ?
C24A C26A H26D 109.5 . . ?
C24A C26A H26E 109.5 . . ?
C24A C26A H26F 109.5 . . ?
H26D C26A H26E 109.5 . . ?
H26D C26A H26F 109.5 . . ?
H26E C26A H26F 109.5 . . ?
O3 C36A C37A 99.9(3) . . ?
O3 C36A C38A 102.5(4) . . ?
O3 C36A C39A 110.1(4) . . ?
C38A C36A C37A 111.2(5) . . ?
C39A C36A C37A 118.7(5) . . ?
C39A C36A C38A 112.4(6) . . ?
O4 C37A C36A 101.2(3) . . ?
O4 C37A C40A 102.8(10) . . ?
O4 C37A C41A 118.3(5) . . ?
C40A C37A C36A 114.8(10) . . ?
C40A C37A C41A 109.3(9) . . ?
C41A C37A C36A 110.4(5) . . ?
C36A C38A H38D 109.5 . . ?
C36A C38A H38E 109.5 . . ?
C36A C38A H38F 109.5 . . ?
H38D C38A H38E 109.5 . . ?
H38D C38A H38F 109.5 . . ?
H38E C38A H38F 109.5 . . ?
C36A C39A H39D 109.5 . . ?
C36A C39A H39E 109.5 . . ?
C36A C39A H39F 109.5 . . ?
H39D C39A H39E 109.5 . . ?
H39D C39A H39F 109.5 . . ?
H39E C39A H39F 109.5 . . ?
C37A C40A H40D 109.5 . . ?
C37A C40A H40E 109.5 . . ?
C37A C40A H40F 109.5 . . ?
H40D C40A H40E 109.5 . . ?
H40D C40A H40F 109.5 . . ?
H40E C40A H40F 109.5 . . ?
C37A C41A H41D 109.5 . . ?
C37A C41A H41E 109.5 . . ?
C37A C41A H41F 109.5 . . ?
H41D C41A H41E 109.5 . . ?
H41D C41A H41F 109.5 . . ?
H41E C41A H41F 109.5 . . ?
C54 C53 H53 116.3 . . ?
C54 C53 C55A 127.4(12) . . ?
C55A C53 H53 116.3 . . ?
C54A C53A H53A 121.3 . . ?
C54A C53A C55 117.5(12) . . ?
C55 C53A H53A 121.3 . . ?
C53 C54 H54 123.1 . . ?
C55 C54 C53 113.8(10) . . ?
C55 C54 H54 123.1 . . ?
C53A C54A H54A 119.2 . . ?
C55A C54A C53A 121.6(12) . . ?
C55A C54A H54A 119.2 . . ?
C53A C55 C57 121.3(9) . . ?
C54 C55 C53A 122.7(8) . . ?
C54 C55 C57 115.9(8) . . ?
C53 C55A H55A 121.7 . . ?
C54A C55A C53 116.6(10) . . ?
C54A C55A H55A 121.7 . . ?
C55 C57 H57A 109.5 . . ?
C55 C57 H57B 109.5 . . ?
C55 C57 H57C 109.5 . . ?
H57A C57 H57B 109.5 . . ?
H57A C57 H57C 109.5 . . ?
H57B C57 H57C 109.5 . . ?

loop_
_geom_torsion_atom_site_label_1
_geom_torsion_atom_site_label_2
_geom_torsion_atom_site_label_3
_geom_torsion_atom_site_label_4
_geom_torsion
_geom_torsion_site_symmetry_1
_geom_torsion_site_symmetry_2
_geom_torsion_site_symmetry_3
_geom_torsion_site_symmetry_4
_geom_torsion_publ_flag
Mg1 O1 C30 C31 171.59(7) . . . . ?
Mg1 O1 C30 C32 50.08(13) . . . . ?
Mg1 O1 C30 C33 -69.77(12) . . . . ?
Mg1 O1 B1 O2 174.29(7) . . . . ?
Mg1 O1 B1 C42 -8.79(14) . . . . ?
Mg1 O3 B2 O4 174.34(8) . . . . ?
Mg1 O3 B2 C42 -4.37(16) . . . . ?
Mg1 O3 C36 C37 -156.26(9) . . . . ?
Mg1 O3 C36 C38 -34.8(2) . . . . ?
Mg1 O3 C36 C39 85.52(16) . . . . ?
Mg1 O3 C36A C37A 161.8(2) . . . . ?
Mg1 O3 C36A C38A -83.6(4) . . . . ?
Mg1 O3 C36A C39A 36.2(6) . . . . ?
Mg1 N1 C2 C1 -153.02(9) . . . . ?
Mg1 N1 C2 C3 23.65(14) . . . . ?
Mg1 N1 C6 C7 -110.88(11) . . . . ?
Mg1 N1 C6 C11 67.54(14) . . . . ?
Mg1 N2 C4 C3 -25.76(14) . . . . ?
Mg1 N2 C4 C5 151.04(10) . . . . ?
Mg1 N2 C18 C19 111.27(12) . . . . ?
Mg1 N2 C18 C23 -65.51(14) . . . . ?
O1 C30 C31 O2 27.97(11) . . . . ?
O1 C30 C31 C34 -87.70(11) . . . . ?
O1 C30 C31 C35 145.98(10) . . . . ?
O3 C36 C37 O4 -37.48(17) . . . . ?
O3 C36 C37 C40 79.83(17) . . . . ?
O3 C36 C37 C41 -152.4(3) . . . . ?
O3 C36A C37A O4 39.5(5) . . . . ?
O3 C36A C37A C40A 149.3(10) . . . . ?
O3 C36A C37A C41A -86.6(5) . . . . ?
O5 C47 C48 O6 31.35(12) . . . . ?
O5 C47 C48 C51 148.67(12) . . . . ?
O5 C47 C48 C52 -83.25(13) . . . . ?
N1 C2 C3 C4 16.2(2) . . . . ?
N1 C6 C7 C8 -179.12(11) . . . . ?
N1 C6 C7 C12 2.21(17) . . . . ?
N1 C6 C11 C10 -179.63(11) . . . . ?
N1 C6 C11 C15 2.67(17) . . . . ?
N2 C18 C19 C20 -175.10(12) . . . . ?
N2 C18 C19 C24 16.1(2) . . . . ?
N2 C18 C19 C24A -11.6(4) . . . . ?
N2 C18 C23 C22 174.86(10) . . . . ?
N2 C18 C23 C27 -7.26(17) . . . . ?
N3 C42 B1 O1 -174.70(9) . . . . ?
N3 C42 B1 O2 1.71(16) . . . . ?
N3 C42 B2 O3 -177.78(10) . . . . ?
N3 C42 B2 O4 3.78(18) . . . . ?
C1 C2 C3 C4 -167.00(12) . . . . ?
C2 N1 C6 C7 77.84(13) . . . . ?
C2 N1 C6 C11 -103.74(13) . . . . ?
C2 C3 C4 N2 -14.8(2) . . . . ?
C2 C3 C4 C5 168.23(12) . . . . ?
C4 N2 C18 C19 -78.51(15) . . . . ?
C4 N2 C18 C23 104.70(12) . . . . ?
C6 N1 C2 C1 19.99(16) . . . . ?
C6 N1 C2 C3 -163.34(11) . . . . ?
C6 C7 C8 C9 -1.9(2) . . . . ?
C6 C7 C12 C13 -99.45(15) . . . . ?
C6 C7 C12 C14 136.99(13) . . . . ?
C6 C11 C15 C16 107.64(14) . . . . ?
C6 C11 C15 C17 -130.03(14) . . . . ?
C7 C6 C11 C10 -1.22(17) . . . . ?
C7 C6 C11 C15 -178.92(11) . . . . ?
C7 C8 C9 C10 0.0(2) . . . . ?
C8 C7 C12 C13 81.87(16) . . . . ?
C8 C7 C12 C14 -41.68(17) . . . . ?
C8 C9 C10 C11 1.2(2) . . . . ?
C9 C10 C11 C6 -0.6(2) . . . . ?
C9 C10 C11 C15 177.15(12) . . . . ?
C10 C11 C15 C16 -70.07(17) . . . . ?
C10 C11 C15 C17 52.26(17) . . . . ?
C11 C6 C7 C8 2.44(18) . . . . ?
C11 C6 C7 C12 -176.23(12) . . . . ?
C12 C7 C8 C9 176.86(13) . . . . ?
C18 N2 C4 C3 162.20(11) . . . . ?
C18 N2 C4 C5 -21.01(16) . . . . ?
C18 C19 C20 C21 0.0(2) . . . . ?
C18 C19 C24 C25 100.4(3) . . . . ?
C18 C19 C24 C26 -138.1(2) . . . . ?
C18 C19 C24A C25A 105.9(4) . . . . ?
C18 C19 C24A C26A -128.9(4) . . . . ?
C18 C23 C27 C28 -110.45(13) . . . . ?
C18 C23 C27 C29 125.64(13) . . . . ?
C19 C18 C23 C22 -1.91(17) . . . . ?
C19 C18 C23 C27 175.97(12) . . . . ?
C19 C20 C21 C22 -1.6(2) . . . . ?
C20 C19 C24 C25 -68.2(4) . . . . ?
C20 C19 C24 C26 53.3(3) . . . . ?
C20 C19 C24A C25A -89.8(4) . . . . ?
C20 C19 C24A C26A 35.3(6) . . . . ?
C20 C21 C22 C23 1.4(2) . . . . ?
C21 C22 C23 C18 0.35(18) . . . . ?
C21 C22 C23 C27 -177.61(12) . . . . ?
C22 C23 C27 C28 67.44(15) . . . . ?
C22 C23 C27 C29 -56.47(15) . . . . ?
C23 C18 C19 C20 1.7(2) . . . . ?
C23 C18 C19 C24 -167.0(2) . . . . ?
C23 C18 C19 C24A 165.2(3) . . . . ?
C30 O1 B1 O2 3.33(12) . . . . ?
C30 O1 B1 C42 -179.75(11) . . . . ?
C31 O2 B1 O1 16.16(12) . . . . ?
C31 O2 B1 C42 -160.78(11) . . . . ?
C32 C30 C31 O2 146.82(10) . . . . ?
C32 C30 C31 C34 31.14(14) . . . . ?
C32 C30 C31 C35 -95.18(13) . . . . ?
C33 C30 C31 O2 -87.19(11) . . . . ?
C33 C30 C31 C34 157.13(11) . . . . ?
C33 C30 C31 C35 30.82(15) . . . . ?
C42 N3 C43 C44 3.25(14) . . . . ?
C42 N3 C43 C45 -116.03(11) . . . . ?
C42 N3 C43 C46 122.16(10) . . . . ?
C42 N3 B3 O5 8.01(17) . . . . ?
C42 N3 B3 O6 -172.71(10) . . . . ?
C43 N3 C42 B1 82.98(12) . . . . ?
C43 N3 C42 B2 -94.51(12) . . . . ?
C43 N3 B3 O5 -168.35(10) . . . . ?
C43 N3 B3 O6 10.94(17) . . . . ?
C47 O5 B3 O6 8.98(13) . . . . ?
C47 O5 B3 N3 -171.65(11) . . . . ?
C48 O6 B3 O5 12.53(14) . . . . ?
C48 O6 B3 N3 -166.84(12) . . . . ?
C49 C47 C48 O6 -83.51(13) . . . . ?
C49 C47 C48 C51 33.81(17) . . . . ?
C49 C47 C48 C52 161.89(12) . . . . ?
C50 C47 C48 O6 149.49(11) . . . . ?
C50 C47 C48 C51 -93.19(15) . . . . ?
C50 C47 C48 C52 34.89(16) . . . . ?
B1 O1 C30 C31 -19.11(11) . . . . ?
B1 O1 C30 C32 -140.62(10) . . . . ?
B1 O1 C30 C33 99.52(10) . . . . ?
B1 O2 C31 C30 -27.87(12) . . . . ?
B1 O2 C31 C34 91.42(11) . . . . ?
B1 O2 C31 C35 -150.22(11) . . . . ?
B1 C42 B2 O3 5.04(19) . . . . ?
B1 C42 B2 O4 -173.40(12) . . . . ?
B2 O3 C36 C37 30.66(17) . . . . ?
B2 O3 C36 C38 152.14(16) . . . . ?
B2 O3 C36 C39 -87.56(14) . . . . ?
B2 O3 C36A C37A -25.8(4) . . . . ?
B2 O3 C36A C38A 88.7(4) . . . . ?
B2 O3 C36A C39A -151.5(5) . . . . ?
B2 O4 C37 C36 32.04(16) . . . . ?
B2 O4 C37 C40 -87.96(14) . . . . ?
B2 O4 C37 C41 151.1(2) . . . . ?
B2 O4 C37A C36A -40.4(4) . . . . ?
B2 O4 C37A C40A -159.3(9) . . . . ?
B2 O4 C37A C41A 80.2(5) . . . . ?
B2 C42 B1 O1 2.47(19) . . . . ?
B2 C42 B1 O2 178.88(11) . . . . ?
B3 O5 C47 C48 -24.78(12) . . . . ?
B3 O5 C47 C49 94.96(13) . . . . ?
B3 O5 C47 C50 -146.65(11) . . . . ?
B3 O6 C48 C47 -26.85(13) . . . . ?
B3 O6 C48 C51 -148.58(14) . . . . ?
B3 O6 C48 C52 91.95(13) . . . . ?
B3 N3 C42 B1 -93.39(12) . . . . ?
B3 N3 C42 B2 89.11(13) . . . . ?
B3 N3 C43 C44 179.54(10) . . . . ?
B3 N3 C43 C45 60.27(13) . . . . ?
B3 N3 C43 C46 -61.55(13) . . . . ?
C24 C19 C20 C21 168.7(2) . . . . ?
C36 O3 B2 O4 -12.07(15) . . . . ?
C36 O3 B2 C42 169.22(14) . . . . ?
C37 O4 B2 O3 -13.68(14) . . . . ?
C37 O4 B2 C42 164.96(13) . . . . ?
C38 C36 C37 O4 -154.83(15) . . . . ?
C38 C36 C37 C40 -37.5(2) . . . . ?
C38 C36 C37 C41 90.2(4) . . . . ?
C39 C36 C37 O4 76.24(16) . . . . ?
C39 C36 C37 C40 -166.45(14) . . . . ?
C39 C36 C37 C41 -38.7(4) . . . . ?
C24A C19 C20 C21 -165.3(3) . . . . ?
C36A O3 B2 O4 1.6(3) . . . . ?
C36A O3 B2 C42 -177.1(3) . . . . ?
C37A O4 B2 O3 24.9(3) . . . . ?
C37A O4 B2 C42 -156.5(3) . . . . ?
C38A C36A C37A O4 -68.2(5) . . . . ?
C38A C36A C37A C40A 41.7(11) . . . . ?
C38A C36A C37A C41A 165.7(5) . . . . ?
C39A C36A C37A O4 159.0(5) . . . . ?
C39A C36A C37A C40A -91.2(11) . . . . ?
C39A C36A C37A C41A 32.9(6) . . . . ?
C53 C54 C55 C53A 2.1(11) . . . . ?
C53 C54 C55 C57 178.1(7) . . . . ?
C53A C54A C55A C53 0.9(15) . . . . ?
C54 C53 C55A C54A -5.6(15) . . . . ?
C54A C53A C55 C54 -6.1(13) . . . . ?
C54A C53A C55 C57 178.1(8) . . . . ?
C55 C53A C54A C55A 4.4(13) . . . . ?
C55A C53 C54 C55 4.0(12) . . . . ?

_shelx_res_file                  
;
TITL s21msh67
    s21msh67.res
    created by SHELXL-2019/3 at 11:53:23 on 30-Sep-2023
CELL 1.54184 11.5951 19.7465 24.9374 90 96.33 90
ZERR 4 0.0001 0.0001 0.0002 0 0.001 0
LATT 1
SYMM -X,0.5+Y,0.5-Z
SFAC C H B Mg N O
UNIT 222 360 12 4 12 24
SADI C19 C24 C19 C24A
SADI C24 C26 C24A C26A
SADI C24 C25 C24A C25A
SADI 0.04 C26 C25 C26A C25A
SADI 0.04 C19 C26 C19 C26A
SADI 0.04 C19 C25 C19 C25A
SIMU 0.02 0.01 2 C53 > C57
FLAT C53 C53A C54 C54A C55 C55A C57
SIMU 0.02 0.01 2 C36 > C41 C36A > C41A
SADI 0.005 O4 C37 O4 C37A O3 C36 O3 C36A
SADI 0.005 C37A C36A C37 C36
SADI 0.005 C40A C37A C41A C37A C41 C37 C40 C37 C39 C36 C39A C36A C38 C36 =
 C38A C36A

L.S. 20
PLAN  18
CONF
TEMP -123
FREE Mg1 C2
FREE Mg1 C4
BOND
list 4
MORE -1
BOND $H
fmap 2
acta
OMIT -5 1 6
OMIT -5 3 3
OMIT -4 4 1
OMIT -3 4 1
REM <olex2.extras>
REM <HklSrc "%.\\s21msh67.hkl">
REM </olex2.extras>

WGHT    0.052700    1.618200
FVAR       0.35584
MG1   4    0.803124    0.298331    0.632694    11.00000    0.01768    0.01992 =
         0.01752   -0.00021    0.00394   -0.00057
O1    6    0.800721    0.354233    0.702198    11.00000    0.01743    0.02537 =
         0.01903   -0.00396    0.00182   -0.00222
O2    6    0.715926    0.393692    0.775880    11.00000    0.02291    0.03694 =
         0.02402   -0.00936    0.00576   -0.00632
O3    6    0.635197    0.278196    0.618211    11.00000    0.01975    0.03528 =
         0.02312   -0.01071    0.00432   -0.00526
O4    6    0.439624    0.282897    0.627892    11.00000    0.02161    0.05509 =
         0.02922   -0.01818    0.00523   -0.00613
O5    6    0.506486    0.245268    0.786600    11.00000    0.02785    0.02751 =
         0.03211    0.00665    0.00828    0.00148
O6    6    0.346577    0.309589    0.798728    11.00000    0.02606    0.04179 =
         0.03384    0.01475    0.01232    0.00590
N1    5    0.882900    0.345355    0.572628    11.00000    0.02405    0.02321 =
         0.01955    0.00086    0.00517   -0.00233
N2    5    0.913893    0.216290    0.636639    11.00000    0.02399    0.02355 =
         0.02191    0.00159    0.00616    0.00368
N3    5    0.478851    0.351579    0.734917    11.00000    0.01887    0.02357 =
         0.02120   -0.00087    0.00488    0.00156
C1    1    1.071944    0.400214    0.563220    11.00000    0.03071    0.03909 =
         0.04383    0.00471    0.01035   -0.01020
AFIX 137
H1A   2    1.034979    0.416088    0.529198    11.00000   -1.50000
H1B   2    1.146772    0.381885    0.558367    11.00000   -1.50000
H1C   2    1.081028    0.437222    0.588295    11.00000   -1.50000
AFIX   0
C2    1    0.997893    0.345713    0.584989    11.00000    0.02528    0.02775 =
         0.02287   -0.00358    0.00729   -0.00506
C3    1    1.059071    0.299381    0.620363    11.00000    0.01924    0.03718 =
         0.02494   -0.00285    0.00284   -0.00316
AFIX  43
H3    2    1.134537    0.312194    0.632693    11.00000   -1.20000
AFIX   0
C4    1    1.024121    0.236855    0.639973    11.00000    0.02349    0.03435 =
         0.02060   -0.00018    0.00453    0.00569
C5    1    1.120688    0.194297    0.668471    11.00000    0.02898    0.05780 =
         0.04185    0.01402    0.00753    0.01610
AFIX 137
H5A   2    1.129583    0.204941    0.706264    11.00000   -1.50000
H5B   2    1.191863    0.203764    0.653576    11.00000   -1.50000
H5C   2    1.101886    0.147186    0.663653    11.00000   -1.50000
AFIX   0
C6    1    0.835706    0.382816    0.525520    11.00000    0.02539    0.02499 =
         0.02253    0.00345    0.00607   -0.00385
C7    1    0.841877    0.354531    0.473842    11.00000    0.03403    0.02902 =
         0.02337    0.00272    0.00707   -0.00058
C8    1    0.797592    0.391412    0.428550    11.00000    0.04613    0.03624 =
         0.02180    0.00223    0.00398   -0.00286
AFIX  43
H8    2    0.803407    0.373699    0.394397    11.00000   -1.20000
AFIX   0
C9    1    0.745338    0.453569    0.433183    11.00000    0.04368    0.03622 =
         0.02833    0.01094   -0.00117   -0.00034
AFIX  43
H9    2    0.716219    0.477467    0.402509    11.00000   -1.20000
AFIX   0
C10   1    0.736766    0.479857    0.483776    11.00000    0.04131    0.02764 =
         0.03561    0.00721    0.00633    0.00392
AFIX  43
H10   2    0.700169    0.521360    0.486874    11.00000   -1.20000
AFIX   0
C11   1    0.781595    0.445778    0.530429    11.00000    0.03500    0.02475 =
         0.02749    0.00330    0.00878   -0.00190
C12   1    0.892600    0.284787    0.465626    11.00000    0.06037    0.03503 =
         0.02297    0.00181    0.01174    0.01243
AFIX  13
H12   2    0.893128    0.259857    0.499632    11.00000   -1.20000
AFIX   0
C13   1    1.017594    0.288451    0.451754    11.00000    0.06241    0.07047 =
         0.04718   -0.00409    0.01692    0.02788
AFIX 137
H13A  2    1.045366    0.243555    0.445868    11.00000   -1.50000
H13B  2    1.065656    0.309159    0.481046    11.00000   -1.50000
H13C  2    1.020271    0.314939    0.419634    11.00000   -1.50000
AFIX   0
C14   1    0.818511    0.244605    0.421996    11.00000    0.09498    0.03382 =
         0.03293   -0.00532    0.01197    0.00439
AFIX 137
H14A  2    0.818514    0.267209    0.387914    11.00000   -1.50000
H14B  2    0.740440    0.241493    0.431192    11.00000   -1.50000
H14C  2    0.850134    0.199925    0.419532    11.00000   -1.50000
AFIX   0
C15   1    0.773530    0.479860    0.584550    11.00000    0.05836    0.02331 =
         0.02913    0.00212    0.01258    0.00154
AFIX  13
H15   2    0.797163    0.447032    0.613136    11.00000   -1.20000
AFIX   0
C16   1    0.854887    0.540758    0.591969    11.00000    0.07212    0.04265 =
         0.04376   -0.01113    0.01245   -0.01228
AFIX 137
H16A  2    0.932837    0.526508    0.588418    11.00000   -1.50000
H16B  2    0.851502    0.559869    0.627158    11.00000   -1.50000
H16C  2    0.831469    0.574185    0.564995    11.00000   -1.50000
AFIX   0
C17   1    0.649782    0.502434    0.590487    11.00000    0.06835    0.05835 =
         0.05801   -0.01198    0.03407    0.00045
AFIX 137
H17A  2    0.625907    0.535701    0.563449    11.00000   -1.50000
H17B  2    0.646824    0.521725    0.625645    11.00000   -1.50000
H17C  2    0.598725    0.464085    0.586103    11.00000   -1.50000
AFIX   0
C18   1    0.890722    0.145098    0.643375    11.00000    0.02537    0.02327 =
         0.02696    0.00326    0.00415    0.00613
C19   1    0.900488    0.100437    0.600080    11.00000    0.06074    0.02545 =
         0.03116    0.00279    0.01204    0.01031
C20   1    0.869379    0.032773    0.605401    11.00000    0.05927    0.02568 =
         0.03657   -0.00250    0.00265    0.00941
AFIX  43
H20   2    0.875742    0.003116    0.576906    11.00000   -1.20000
AFIX   0
C21   1    0.829507    0.008791    0.651752    11.00000    0.03433    0.02378 =
         0.04901    0.00460    0.00155    0.00093
AFIX  43
H21   2    0.807341   -0.036263    0.654241    11.00000   -1.20000
AFIX   0
C22   1    0.822834    0.052325    0.694402    11.00000    0.02939    0.03157 =
         0.03848    0.00925    0.00844    0.00068
AFIX  43
H22   2    0.797514    0.035951    0.726054    11.00000   -1.20000
AFIX   0
C23   1    0.853198    0.120476    0.691229    11.00000    0.02284    0.02878 =
         0.02835    0.00383    0.00346    0.00406
C27   1    0.848248    0.164686    0.740382    11.00000    0.04266    0.03217 =
         0.02514    0.00475    0.00930    0.00398
AFIX  13
H27   2    0.865423    0.211223    0.730151    11.00000   -1.20000
AFIX   0
C28   1    0.940893    0.143402    0.785627    11.00000    0.04081    0.05865 =
         0.03131   -0.00442    0.00290    0.00543
AFIX 137
H28A  2    0.923481    0.098910    0.798002    11.00000   -1.50000
H28B  2    0.941910    0.174914    0.814990    11.00000   -1.50000
H28C  2    1.015474    0.143015    0.772306    11.00000   -1.50000
AFIX   0
C29   1    0.729028    0.164752    0.760689    11.00000    0.04372    0.06801 =
         0.03805   -0.00194    0.01032    0.02223
AFIX 137
H29A  2    0.671339    0.177273    0.731791    11.00000   -1.50000
H29B  2    0.728391    0.196700    0.789672    11.00000   -1.50000
H29C  2    0.712241    0.120323    0.773398    11.00000   -1.50000
AFIX   0
C30   1    0.894796    0.384557    0.740379    11.00000    0.01969    0.03086 =
         0.02277   -0.00672   -0.00023   -0.00411
C31   1    0.824467    0.428154    0.777558    11.00000    0.02380    0.03145 =
         0.02654   -0.00771    0.00506   -0.00525
C32   1    0.976816    0.425009    0.709774    11.00000    0.02673    0.04244 =
         0.03234   -0.00995    0.00714   -0.01133
AFIX 137
H32A  2    0.933328    0.456870    0.686531    11.00000   -1.50000
H32B  2    1.018263    0.394931    0.688493    11.00000   -1.50000
H32C  2    1.030945    0.448917    0.734861    11.00000   -1.50000
AFIX   0
C33   1    0.959987    0.326976    0.770543    11.00000    0.03342    0.03846 =
         0.03679   -0.00498   -0.00955    0.00374
AFIX 137
H33A  2    1.021645    0.345114    0.795239    11.00000   -1.50000
H33B  2    0.991854    0.297626    0.745251    11.00000   -1.50000
H33C  2    0.907685    0.301775    0.790213    11.00000   -1.50000
AFIX   0
C34   1    0.799640    0.499428    0.755369    11.00000    0.04250    0.03018 =
         0.05649   -0.00745    0.01386   -0.00105
AFIX 137
H34A  2    0.869943    0.525502    0.759271    11.00000   -1.50000
H34B  2    0.742967    0.520849    0.775009    11.00000   -1.50000
H34C  2    0.770409    0.496711    0.717886    11.00000   -1.50000
AFIX   0
C35   1    0.877083    0.432400    0.835801    11.00000    0.03628    0.06477 =
         0.03000   -0.01749    0.00307   -0.01222
AFIX 137
H35A  2    0.881969    0.387812    0.851229    11.00000   -1.50000
H35B  2    0.829226    0.460426    0.855715    11.00000   -1.50000
H35C  2    0.953408    0.451651    0.837380    11.00000   -1.50000
AFIX   0
C42   1    0.577565    0.335499    0.704182    11.00000    0.01869    0.02323 =
         0.02096    0.00006    0.00511    0.00070
C43   1    0.420822    0.419328    0.728991    11.00000    0.02141    0.02547 =
         0.02738   -0.00013    0.00307    0.00261
C44   1    0.471908    0.462584    0.687163    11.00000    0.03155    0.02948 =
         0.04488    0.00947    0.00800    0.00448
AFIX 137
H44A  2    0.553255    0.469197    0.697760    11.00000   -1.50000
H44B  2    0.433446    0.505699    0.684483    11.00000   -1.50000
H44C  2    0.461327    0.440210    0.652795    11.00000   -1.50000
AFIX   0
C45   1    0.438629    0.456586    0.783203    11.00000    0.03358    0.03437 =
         0.03815   -0.01037    0.00147    0.00740
AFIX 137
H45A  2    0.400314    0.432217    0.809454    11.00000   -1.50000
H45B  2    0.406633    0.501359    0.779022    11.00000   -1.50000
H45C  2    0.520091    0.459516    0.795083    11.00000   -1.50000
AFIX   0
C46   1    0.291523    0.410042    0.710226    11.00000    0.02316    0.03416 =
         0.04025    0.00287   -0.00193    0.00313
AFIX 137
H46A  2    0.282654    0.385062    0.677000    11.00000   -1.50000
H46B  2    0.255406    0.453606    0.704714    11.00000   -1.50000
H46C  2    0.255461    0.385636    0.737200    11.00000   -1.50000
AFIX   0
C47   1    0.435630    0.205383    0.818609    11.00000    0.03078    0.03191 =
         0.03121    0.00793    0.00229   -0.00631
C48   1    0.357788    0.259906    0.841190    11.00000    0.03361    0.04383 =
         0.03357    0.01474    0.01184    0.00159
C49   1    0.368906    0.155246    0.780494    11.00000    0.06331    0.04166 =
         0.05054    0.00547   -0.00852   -0.01933
AFIX 137
H49A  2    0.318779    0.179520    0.753927    11.00000   -1.50000
H49B  2    0.323252    0.126167    0.800663    11.00000   -1.50000
H49C  2    0.422634    0.128450    0.762870    11.00000   -1.50000
AFIX   0
C50   1    0.513204    0.166995    0.861185    11.00000    0.04307    0.03878 =
         0.04273    0.01493    0.00116    0.00049
AFIX 137
H50A  2    0.557251    0.133787    0.844049    11.00000   -1.50000
H50B  2    0.466292    0.144819    0.885306    11.00000   -1.50000
H50C  2    0.565169    0.198082    0.881150    11.00000   -1.50000
AFIX   0
C51   1    0.236814    0.235598    0.850504    11.00000    0.04259    0.07949 =
         0.08595    0.04321    0.03207    0.00433
AFIX 137
H51A  2    0.194534    0.272210    0.864452    11.00000   -1.50000
H51B  2    0.243161    0.198943    0.875947    11.00000   -1.50000
H51C  2    0.196563    0.220334    0.816978    11.00000   -1.50000
AFIX   0
C52   1    0.416484    0.294791    0.891242    11.00000    0.09150    0.05256 =
         0.02913    0.00330    0.01368    0.01171
AFIX 137
H52A  2    0.492730    0.309276    0.884717    11.00000   -1.50000
H52B  2    0.422367    0.263733    0.921035    11.00000   -1.50000
H52C  2    0.371444    0.333405    0.899599    11.00000   -1.50000
AFIX   0
B1    3    0.692956    0.359372    0.727460    11.00000    0.02241    0.02205 =
         0.01889   -0.00043    0.00455    0.00010
B2    3    0.548847    0.300123    0.652845    11.00000    0.01886    0.02949 =
         0.02451   -0.00215    0.00484   -0.00192
B3    3    0.445703    0.304035    0.771557    11.00000    0.01959    0.02794 =
         0.02218   -0.00082    0.00229   -0.00091
PART 1
C24   1    0.966958    0.123662    0.551443    10.55000    0.05612    0.02281 =
         0.02989   -0.00277    0.01741    0.00100
AFIX  13
H24   2    0.969600    0.173264    0.551116    10.55000   -1.20000
AFIX   0
C25   1    1.091984    0.096684    0.553407    10.55000    0.05245    0.05467 =
         0.05277   -0.00925    0.03088   -0.00245
AFIX 137
H25A  2    1.137860    0.114676    0.584560    10.55000   -1.50000
H25B  2    1.124758    0.110417    0.521407    10.55000   -1.50000
H25C  2    1.091265    0.048142    0.555476    10.55000   -1.50000
AFIX   0
C26   1    0.898082    0.099836    0.499374    10.55000    0.07791    0.04219 =
         0.03263   -0.00088    0.01226    0.01005
AFIX 137
H26A  2    0.897102    0.051236    0.498444    10.55000   -1.50000
H26B  2    0.933695    0.116730    0.469073    10.55000   -1.50000
H26C  2    0.820008    0.116514    0.497764    10.55000   -1.50000
AFIX   0
C36   1    0.573221    0.233755    0.576972    10.75000    0.01949    0.03920 =
         0.02337   -0.01420    0.00248   -0.00463
C37   1    0.449455    0.264960    0.571814    10.75000    0.02281    0.03793 =
         0.02024   -0.00776    0.00281   -0.00290
C38   1    0.633197    0.236847    0.526087    10.75000    0.02723    0.06978 =
         0.03065   -0.02465    0.00835   -0.00815
AFIX 137
H38A  2    0.635150    0.282892    0.513867    10.75000   -1.50000
H38B  2    0.591439    0.209530    0.498615    10.75000   -1.50000
H38C  2    0.711032    0.220078    0.533514    10.75000   -1.50000
AFIX   0
C39   1    0.577362    0.162839    0.600450    10.75000    0.02815    0.03307 =
         0.05228   -0.01366   -0.00145   -0.00151
AFIX 137
H39A  2    0.656726    0.148953    0.608504    10.75000   -1.50000
H39B  2    0.538003    0.132127    0.574774    10.75000   -1.50000
H39C  2    0.539979    0.162546    0.632935    10.75000   -1.50000
AFIX   0
C40   1    0.437312    0.328136    0.536804    10.75000    0.04023    0.04754 =
         0.02984   -0.00103   -0.00242   -0.00139
AFIX 137
H40A  2    0.366615    0.351144    0.542267    10.75000   -1.50000
H40B  2    0.435595    0.315507    0.499549    10.75000   -1.50000
H40C  2    0.502060    0.357648    0.546488    10.75000   -1.50000
AFIX   0
C41   1    0.353959    0.213995    0.554099    10.75000    0.02354    0.05494 =
         0.03611   -0.01697   -0.00183   -0.01109
AFIX 137
H41A  2    0.355432    0.178088    0.580118    10.75000   -1.50000
H41B  2    0.366417    0.195590    0.519574    10.75000   -1.50000
H41C  2    0.279920    0.236227    0.551453    10.75000   -1.50000
AFIX   0
PART 2
C24A  1    0.912699    0.121501    0.542941    10.45000    0.07834    0.02729 =
         0.03454   -0.00644    0.02006   -0.00288
AFIX  13
H24A  2    0.901153    0.170637    0.540921    10.45000   -1.20000
AFIX   0
C25A  1    1.038808    0.107932    0.534970    10.45000    0.08975    0.07366 =
         0.07556   -0.00769    0.05181   -0.00265
AFIX 137
H25D  2    1.088436    0.134084    0.560474    10.45000   -1.50000
H25E  2    1.052186    0.120502    0.498986    10.45000   -1.50000
H25F  2    1.055396    0.060645    0.540420    10.45000   -1.50000
AFIX   0
C26A  1    0.830354    0.090028    0.498064    10.45000    0.13785    0.04134 =
         0.02665   -0.00474    0.00936   -0.01029
AFIX 137
H26D  2    0.848088    0.042796    0.494972    10.45000   -1.50000
H26E  2    0.839150    0.112417    0.464586    10.45000   -1.50000
H26F  2    0.751865    0.095012    0.506317    10.45000   -1.50000
AFIX   0
C36A  1    0.572818    0.247966    0.569255    10.25000    0.03587    0.05603 =
         0.03474   -0.01157   -0.00138   -0.01341
C37A  1    0.460237    0.225045    0.592018    10.25000    0.03821    0.06542 =
         0.03973   -0.02176    0.00859   -0.01846
C38A  1    0.550845    0.308846    0.532245    10.25000    0.03958    0.07331 =
         0.03368   -0.00596    0.00186   -0.01356
AFIX 137
H38D  2    0.623378    0.325441    0.522335    10.25000   -1.50000
H38E  2    0.513341    0.343843    0.550660    10.25000   -1.50000
H38F  2    0.501937    0.295709    0.500362    10.25000   -1.50000
AFIX   0
C39A  1    0.647933    0.194980    0.546277    10.25000    0.04379    0.07270 =
         0.04498   -0.02715    0.00710   -0.01256
AFIX 137
H39D  2    0.712216    0.216665    0.532121    10.25000   -1.50000
H39E  2    0.602783    0.170781    0.517897    10.25000   -1.50000
H39F  2    0.676433    0.163891    0.574243    10.25000   -1.50000
AFIX   0
C40A  1    0.352528    0.225564    0.551455    10.25000    0.03699    0.05835 =
         0.03283   -0.01257    0.00956   -0.00329
AFIX 137
H40D  2    0.286620    0.211745    0.568921    10.25000   -1.50000
H40E  2    0.362965    0.194821    0.522561    10.25000   -1.50000
H40F  2    0.339885    0.270455    0.537232    10.25000   -1.50000
AFIX   0
C41A  1    0.476008    0.154770    0.616965    10.25000    0.06813    0.05695 =
         0.06218   -0.01789    0.01587   -0.02020
AFIX 137
H41D  2    0.546342    0.153644    0.641179    10.25000   -1.50000
H41E  2    0.480327    0.121835    0.588939    10.25000   -1.50000
H41F  2    0.411294    0.144548    0.636495    10.25000   -1.50000
AFIX   0

PART -1
C53   1    0.378626    0.017496    0.499586    10.50000    0.07306    0.16083 =
         0.14924    0.04595   -0.02129   -0.01306
AFIX  43
H53   2    0.300753    0.029706    0.494117    10.50000   -1.20000
AFIX   0
C53A  1    0.592221   -0.027323    0.515186    10.50000    0.12243    0.09934 =
         0.05348    0.03322   -0.01550   -0.02124
AFIX  43
H53A  2    0.666093   -0.046262    0.519635    10.50000   -1.20000
AFIX   0
C54   1    0.438302    0.022772    0.456957    10.50000    0.06486    0.07155 =
         0.13120    0.03758   -0.03706   -0.01824
AFIX  43
H54   2    0.406741    0.040244    0.423928    10.50000   -1.20000
AFIX   0
C54A  1    0.524482   -0.026007    0.556326    10.50000    0.13881    0.06042 =
         0.07230    0.01074   -0.01466   -0.03798
AFIX  43
H54A  2    0.554695   -0.041590    0.590179    10.50000   -1.20000
AFIX   0
C55   1    0.546772    0.000789    0.466072    10.50000    0.07387    0.07910 =
         0.05717    0.02083   -0.01374   -0.02521
C55A  1    0.418283   -0.003454    0.549506    10.50000    0.11576    0.13504 =
         0.11082   -0.00988    0.04777   -0.06236
AFIX  43
H55A  2    0.372250   -0.001931    0.577753    10.50000   -1.20000
AFIX   0
C57   1    0.615986    0.003537    0.419282    10.50000    0.11369    0.18156 =
         0.06475    0.02724   -0.00686   -0.02285
AFIX 137
H57A  2    0.633920    0.049824    0.411839    10.50000   -1.50000
H57B  2    0.571981   -0.015977    0.388223    10.50000   -1.50000
H57C  2    0.686703   -0.021463    0.427604    10.50000   -1.50000
AFIX   0
HKLF 4


REM  s21msh67
REM wR2 = 0.1033, GooF = S = 1.031, Restrained GooF = 1.048 for all data
REM R1 = 0.0382 for 10098 Fo > 4sig(Fo) and 0.0430 for all 11295 data
REM 762 parameters refined using 255 restraints

END

WGHT      0.0526      1.6181

REM Highest difference peak  0.363,  deepest hole -0.216,  1-sigma level  0.036
Q1    1   0.4655  0.2442  0.6407  11.00000  0.05    0.36
Q2    1   0.8639  0.4084  0.7591  11.00000  0.05    0.27
Q3    1   0.6321  0.3521  0.7139  11.00000  0.05    0.26
Q4    1   0.5677  0.3153  0.6810  11.00000  0.05    0.24
Q5    1   1.0996  0.1572  0.6935  11.00000  0.05    0.24
Q6    1   0.3957  0.2310  0.8318  11.00000  0.05    0.23
Q7    1   0.7939  0.4103  0.5295  11.00000  0.05    0.22
Q8    1   0.8155  0.3617  0.4985  11.00000  0.05    0.21
Q9    1   0.8451  0.1442  0.7147  11.00000  0.05    0.21
Q10   1   0.4514  0.3824  0.7320  11.00000  0.05    0.20
Q11   1   0.8650  0.3190  0.4692  11.00000  0.05    0.20
Q12   1   0.5077  0.2432  0.5712  11.00000  0.05    0.20
Q13   1   0.4402  0.3217  0.7399  11.00000  0.05    0.19
Q14   1   0.3613  0.4143  0.7185  11.00000  0.05    0.19
Q15   1   1.1573  0.3009  0.6188  11.00000  0.05    0.19
Q16   1   0.9595  0.2891  0.4672  11.00000  0.05    0.18
Q17   1   0.8792  0.1312  0.6702  11.00000  0.05    0.18
Q18   1   0.8614  0.0841  0.6969  11.00000  0.05    0.18
;
_shelx_res_checksum              16121
####################################################################### 
# 
# This file contains crystal structure data downloaded from the 
# Cambridge Structural Database (CSD) hosted by the Cambridge 
# Crystallographic Data Centre (CCDC).
# 
# Full information about CCDC data access policies and citation 
# guidelines are available at http://www.ccdc.cam.ac.uk/access/V1 
# 
# Audit and citation data items may have been added by the CCDC. 
# Please retain this information to preserve the provenance of 
# this file and to allow appropriate attribution of the data. 
# 
#######################################################################

data_s23msh114-cpd-7
_database_code_depnum_ccdc_archive 'CCDC 2341389'
loop_
_audit_author_name
_audit_author_address
'Mary Mahon'
;University of Bath
United Kingdom
;
_audit_update_record             
;
2024-03-19 deposited with the CCDC.	2024-04-30 downloaded from the CCDC.
;
_audit_creation_date             2023-11-23
_audit_creation_method           
;
Olex2 1.5
(compiled 2023.08.24 svn.re1ec1418 for OlexSys, GUI svn.r6817)
;
_shelx_SHELXL_version_number     2019/3
_chemical_name_common            ?
_chemical_name_systematic        ?
_chemical_formula_moiety         'C54 H88 B3 Mg N3 O6, C6 H6'
_chemical_formula_sum            'C60 H94 B3 Mg N3 O6'
_chemical_formula_weight         1010.12
_chemical_melting_point          ?
loop_
_atom_type_symbol
_atom_type_description
_atom_type_scat_dispersion_real
_atom_type_scat_dispersion_imag
_atom_type_scat_source
C C 0.0181 0.0091 'International Tables Vol C Tables 4.2.6.8 and 6.1.1.4'
H H 0.0000 0.0000 'International Tables Vol C Tables 4.2.6.8 and 6.1.1.4'
B B 0.0090 0.0039 'International Tables Vol C Tables 4.2.6.8 and 6.1.1.4'
Mg Mg 0.1719 0.1771 'International Tables Vol C Tables 4.2.6.8 and 6.1.1.4'
N N 0.0311 0.0180 'International Tables Vol C Tables 4.2.6.8 and 6.1.1.4'
O O 0.0492 0.0322 'International Tables Vol C Tables 4.2.6.8 and 6.1.1.4'

_shelx_space_group_comment       
;
The symmetry employed for this shelxl refinement is uniquely defined
by the following loop, which should always be used as a source of
symmetry information in preference to the above space-group names.
They are only intended as comments.
;
_space_group_crystal_system      triclinic
_space_group_IT_number           2
_space_group_name_H-M_alt        'P -1'
_space_group_name_Hall           '-P 1'
loop_
_space_group_symop_operation_xyz
'x, y, z'
'-x, -y, -z'

_cell_length_a                   10.6784(2)
_cell_length_b                   12.5289(2)
_cell_length_c                   22.5410(3)
_cell_angle_alpha                98.7060(10)
_cell_angle_beta                 91.3500(10)
_cell_angle_gamma                99.8010(10)
_cell_volume                     2933.70(8)
_cell_formula_units_Z            2
_cell_measurement_reflns_used    33526
_cell_measurement_temperature    150.00(10)
_cell_measurement_theta_max      72.8580
_cell_measurement_theta_min      4.3690
_shelx_estimated_absorpt_T_max   ?
_shelx_estimated_absorpt_T_min   ?
_exptl_absorpt_coefficient_mu    0.650
_exptl_absorpt_correction_T_max  1.000
_exptl_absorpt_correction_T_min  0.284
_exptl_absorpt_correction_type   gaussian
_exptl_absorpt_process_details   
;
CrysAlisPro 1.171.39.46 (Rigaku Oxford Diffraction, 2018)
Numerical absorption correction based on gaussian integration over
			a multifaceted crystal model
Empirical absorption correction using spherical harmonics,
 implemented in SCALE3 ABSPACK scaling algorithm.
;
_exptl_absorpt_special_details   ?
_exptl_crystal_colour            colourless
_exptl_crystal_colour_primary    colourless
_exptl_crystal_density_diffrn    1.143
_exptl_crystal_density_meas      ?
_exptl_crystal_density_method    ?
_exptl_crystal_description       block
_exptl_crystal_F_000             1100
_exptl_crystal_size_max          0.229
_exptl_crystal_size_mid          0.214
_exptl_crystal_size_min          0.095
_exptl_transmission_factor_max   ?
_exptl_transmission_factor_min   ?
_diffrn_reflns_av_R_equivalents  0.0421
_diffrn_reflns_av_unetI/netI     0.0276
_diffrn_reflns_Laue_measured_fraction_full 0.999
_diffrn_reflns_Laue_measured_fraction_max 0.990
_diffrn_reflns_limit_h_max       13
_diffrn_reflns_limit_h_min       -11
_diffrn_reflns_limit_k_max       15
_diffrn_reflns_limit_k_min       -15
_diffrn_reflns_limit_l_max       27
_diffrn_reflns_limit_l_min       -27
_diffrn_reflns_number            59379
_diffrn_reflns_point_group_measured_fraction_full 0.999
_diffrn_reflns_point_group_measured_fraction_max 0.990
_diffrn_reflns_theta_full        67.684
_diffrn_reflns_theta_max         73.126
_diffrn_reflns_theta_min         3.625
_diffrn_ambient_environment      N~2~
_diffrn_ambient_temperature      150.00(10)
_diffrn_detector                 'CCD plate'
_diffrn_detector_area_resol_mean 8.1150
_diffrn_detector_type            EosS2
_diffrn_measured_fraction_theta_full 0.999
_diffrn_measured_fraction_theta_max 0.990
_diffrn_measurement_device       'four-circle diffractometer'
_diffrn_measurement_device_type  'SuperNova, Dual, Cu at home/near, EosS2'
_diffrn_measurement_method       '\w scans'
_diffrn_radiation_monochromator  mirror
_diffrn_radiation_probe          x-ray
_diffrn_radiation_type           'Cu K\a'
_diffrn_radiation_wavelength     1.54184
_diffrn_source                   'micro-focus sealed X-ray tube'
_diffrn_source_type              'SuperNova (Cu) X-ray Source'
_reflns_Friedel_coverage         0.000
_reflns_Friedel_fraction_full    .
_reflns_Friedel_fraction_max     .
_reflns_number_gt                10843
_reflns_number_total             11646
_reflns_special_details          
;
 Reflections were merged by SHELXL according to the crystal
 class for the calculation of statistics and refinement.
 
 _reflns_Friedel_fraction is defined as the number of unique
 Friedel pairs measured divided by the number that would be
 possible theoretically, ignoring centric projections and
 systematic absences.
;
_reflns_threshold_expression     'I > 2\s(I)'
_computing_cell_refinement       'CrysAlisPro 1.171.39.46 (Rigaku OD, 2018)'
_computing_data_collection       'CrysAlisPro 1.171.39.46 (Rigaku OD, 2018)'
_computing_data_reduction        'CrysAlisPro 1.171.39.46 (Rigaku OD, 2018)'
_computing_molecular_graphics    'Olex2 1.5 (Dolomanov et al., 2009)'
_computing_publication_material  'Olex2 1.5 (Dolomanov et al., 2009)'
_computing_structure_refinement  'SHELXL 2019/3 (Sheldrick, 2015)'
_computing_structure_solution    'SHELXT 2018/2 (Sheldrick, 2018)'
_refine_diff_density_max         0.399
_refine_diff_density_min         -0.244
_refine_diff_density_rms         0.043
_refine_ls_extinction_coef       .
_refine_ls_extinction_method     none
_refine_ls_goodness_of_fit_ref   1.046
_refine_ls_hydrogen_treatment    constr
_refine_ls_matrix_type           full
_refine_ls_number_parameters     680
_refine_ls_number_reflns         11646
_refine_ls_number_restraints     0
_refine_ls_R_factor_all          0.0473
_refine_ls_R_factor_gt           0.0448
_refine_ls_restrained_S_all      1.046
_refine_ls_shift/su_max          0.001
_refine_ls_shift/su_mean         0.000
_refine_ls_structure_factor_coef Fsqd
_refine_ls_weighting_details     
'w=1/[\s^2^(Fo^2^)+(0.0697P)^2^+0.9060P] where P=(Fo^2^+2Fc^2^)/3'
_refine_ls_weighting_scheme      calc
_refine_ls_wR_factor_gt          0.1207
_refine_ls_wR_factor_ref         0.1234
_refine_special_details          
;
The asymmetric unit is host to one molecule of benzene in addition 
to one molecule of the magnesium complex.
;
_olex2_refinement_description    
;
1. Fixed Uiso
 At 1.2 times of:
  All C(H) groups, All C(H,H) groups
 At 1.5 times of:
  All C(H,H,H) groups
2.a Ternary CH refined with riding coordinates:
 C12(H12), C15(H15), C24(H24), C27(H27), C43(H43)
2.b Secondary CH2 refined with riding coordinates:
 C44(H44A,H44B), C45(H45A,H45B), C46(H46A,H46B), C47(H47A,H47B), C48(H48A,H48B)
2.c Aromatic/amide H refined with riding coordinates:
 C3(H3), C8(H8), C9(H9), C10(H10), C20(H20), C21(H21), C22(H22), C55(H55),
 C56(H56), C57(H57), C58(H58), C59(H59), C60(H60)
2.d Idealised Me refined as rotating group:
 C1(H1A,H1B,H1C), C5(H5A,H5B,H5C), C13(H13A,H13B,H13C), C14(H14A,H14B,H14C),
 C16(H16A,H16B,H16C), C17(H17A,H17B,H17C), C25(H25A,H25B,H25C), C26(H26A,H26B,
 H26C), C28(H28A,H28B,H28C), C29(H29A,H29B,H29C), C32(H32A,H32B,H32C), C33(H33A,
 H33B,H33C), C34(H34A,H34B,H34C), C35(H35A,H35B,H35C), C38(H38A,H38B,H38C),
 C39(H39A,H39B,H39C), C40(H40A,H40B,H40C), C41(H41A,H41B,H41C), C51(H51A,H51B,
 H51C), C52(H52A,H52B,H52C), C53(H53A,H53B,H53C), C54(H54A,H54B,H54C)
;
_atom_sites_solution_hydrogens   geom
_atom_sites_solution_primary     dual
_atom_sites_solution_secondary   ?
loop_
_atom_site_label
_atom_site_type_symbol
_atom_site_fract_x
_atom_site_fract_y
_atom_site_fract_z
_atom_site_U_iso_or_equiv
_atom_site_adp_type
_atom_site_occupancy
_atom_site_site_symmetry_order
_atom_site_calc_flag
_atom_site_refinement_flags_posn
_atom_site_refinement_flags_adp
_atom_site_refinement_flags_occupancy
_atom_site_disorder_assembly
_atom_site_disorder_group
Mg1 Mg 0.31198(4) 0.76354(3) 0.71184(2) 0.01746(10) Uani 1 1 d . . . . .
O1 O 0.31463(8) 0.65849(7) 0.77286(4) 0.01984(17) Uani 1 1 d . . . . .
O2 O 0.40347(8) 0.53917(7) 0.82310(4) 0.02389(19) Uani 1 1 d . . . . .
O3 O 0.49637(8) 0.79434(7) 0.70081(4) 0.02191(18) Uani 1 1 d . . . . .
O4 O 0.69916(8) 0.75702(7) 0.68966(4) 0.02489(19) Uani 1 1 d . . . . .
O5 O 0.66714(10) 0.69764(8) 0.87650(4) 0.0291(2) Uani 1 1 d . . . . .
O6 O 0.77606(10) 0.55271(8) 0.86438(4) 0.0288(2) Uani 1 1 d . . . . .
N1 N 0.21845(10) 0.88965(8) 0.74027(5) 0.0209(2) Uani 1 1 d . . . . .
N2 N 0.20190(10) 0.71352(8) 0.63300(4) 0.0199(2) Uani 1 1 d . . . . .
N3 N 0.65665(10) 0.58913(8) 0.77576(4) 0.0193(2) Uani 1 1 d . . . . .
C1 C 0.00718(13) 0.90770(11) 0.77890(6) 0.0287(3) Uani 1 1 d . . . . .
H1A H 0.040330 0.912888 0.820342 0.043 Uiso 1 1 calc R U . . .
H1B H -0.078904 0.864239 0.774075 0.043 Uiso 1 1 calc R U . . .
H1C H 0.004644 0.981463 0.769933 0.043 Uiso 1 1 calc R U . . .
C2 C 0.09282(12) 0.85295(10) 0.73622(5) 0.0219(2) Uani 1 1 d . . . . .
C3 C 0.03231(12) 0.76149(10) 0.69548(6) 0.0225(2) Uani 1 1 d . . . . .
H3 H -0.052812 0.733743 0.703799 0.027 Uiso 1 1 calc R U . . .
C4 C 0.07875(12) 0.70444(10) 0.64399(6) 0.0214(2) Uani 1 1 d . . . . .
C5 C -0.02159(13) 0.62717(11) 0.60226(6) 0.0296(3) Uani 1 1 d . . . . .
H5A H 0.007894 0.619444 0.561236 0.044 Uiso 1 1 calc R U . . .
H5B H -0.100837 0.656833 0.603102 0.044 Uiso 1 1 calc R U . . .
H5C H -0.036739 0.555225 0.615428 0.044 Uiso 1 1 calc R U . . .
C6 C 0.26656(12) 0.99945(10) 0.76994(6) 0.0229(2) Uani 1 1 d . . . . .
C7 C 0.33994(13) 1.01792(11) 0.82464(6) 0.0264(3) Uani 1 1 d . . . . .
C8 C 0.39485(14) 1.12521(11) 0.84940(7) 0.0321(3) Uani 1 1 d . . . . .
H8 H 0.444004 1.137774 0.886264 0.038 Uiso 1 1 calc R U . . .
C9 C 0.37952(14) 1.21336(11) 0.82168(7) 0.0326(3) Uani 1 1 d . . . . .
H9 H 0.418867 1.285626 0.838822 0.039 Uiso 1 1 calc R U . . .
C10 C 0.30630(14) 1.19507(11) 0.76878(7) 0.0302(3) Uani 1 1 d . . . . .
H10 H 0.295055 1.255896 0.749938 0.036 Uiso 1 1 calc R U . . .
C11 C 0.24820(13) 1.09005(10) 0.74205(6) 0.0260(3) Uani 1 1 d . . . . .
C12 C 0.35699(14) 0.92648(11) 0.85986(6) 0.0295(3) Uani 1 1 d . . . . .
H12 H 0.321782 0.855048 0.833964 0.035 Uiso 1 1 calc R U . . .
C13 C 0.49670(18) 0.92546(16) 0.87631(9) 0.0500(4) Uani 1 1 d . . . . .
H13A H 0.543729 0.917050 0.839568 0.075 Uiso 1 1 calc R U . . .
H13B H 0.502209 0.864096 0.897963 0.075 Uiso 1 1 calc R U . . .
H13C H 0.533582 0.994588 0.901930 0.075 Uiso 1 1 calc R U . . .
C14 C 0.2797(2) 0.93531(14) 0.91612(7) 0.0467(4) Uani 1 1 d . . . . .
H14A H 0.311180 1.005423 0.942014 0.070 Uiso 1 1 calc R U . . .
H14B H 0.288499 0.874884 0.938004 0.070 Uiso 1 1 calc R U . . .
H14C H 0.189839 0.931276 0.904390 0.070 Uiso 1 1 calc R U . . .
C15 C 0.16791(14) 1.07947(11) 0.68391(7) 0.0314(3) Uani 1 1 d . . . . .
H15 H 0.132635 1.000076 0.670310 0.038 Uiso 1 1 calc R U . . .
C16 C 0.24739(17) 1.12255(13) 0.63424(7) 0.0387(3) Uani 1 1 d . . . . .
H16A H 0.193413 1.113777 0.597449 0.058 Uiso 1 1 calc R U . . .
H16B H 0.316894 1.081117 0.626567 0.058 Uiso 1 1 calc R U . . .
H16C H 0.282804 1.200389 0.646871 0.058 Uiso 1 1 calc R U . . .
C17 C 0.05606(15) 1.14212(13) 0.69324(8) 0.0393(3) Uani 1 1 d . . . . .
H17A H 0.089046 1.220680 0.704702 0.059 Uiso 1 1 calc R U . . .
H17B H 0.004444 1.115571 0.725148 0.059 Uiso 1 1 calc R U . . .
H17C H 0.003441 1.129994 0.655808 0.059 Uiso 1 1 calc R U . . .
C18 C 0.23847(12) 0.67081(10) 0.57400(5) 0.0218(2) Uani 1 1 d . . . . .
C19 C 0.27265(13) 0.56653(11) 0.56298(6) 0.0252(3) Uani 1 1 d . . . . .
C20 C 0.31605(15) 0.52989(12) 0.50677(6) 0.0332(3) Uani 1 1 d . . . . .
H20 H 0.340984 0.460004 0.499483 0.040 Uiso 1 1 calc R U . . .
C21 C 0.32321(17) 0.59340(14) 0.46190(6) 0.0391(3) Uani 1 1 d . . . . .
H21 H 0.351894 0.567229 0.423739 0.047 Uiso 1 1 calc R U . . .
C22 C 0.28845(17) 0.69543(13) 0.47269(6) 0.0373(3) Uani 1 1 d . . . . .
H22 H 0.293251 0.738703 0.441385 0.045 Uiso 1 1 calc R U . . .
C23 C 0.24639(13) 0.73700(11) 0.52825(6) 0.0277(3) Uani 1 1 d . . . . .
C24 C 0.25807(15) 0.48856(11) 0.60851(6) 0.0318(3) Uani 1 1 d . . . . .
H24 H 0.233243 0.528948 0.646922 0.038 Uiso 1 1 calc R U . . .
C25 C 0.38128(17) 0.44845(13) 0.62151(8) 0.0422(4) Uani 1 1 d . . . . .
H25A H 0.369743 0.404996 0.654282 0.063 Uiso 1 1 calc R U . . .
H25B H 0.449679 0.511622 0.633235 0.063 Uiso 1 1 calc R U . . .
H25C H 0.403688 0.402944 0.585391 0.063 Uiso 1 1 calc R U . . .
C26 C 0.15224(16) 0.39042(14) 0.58777(9) 0.0438(4) Uani 1 1 d . . . . .
H26A H 0.177732 0.345631 0.552127 0.066 Uiso 1 1 calc R U . . .
H26B H 0.074085 0.416586 0.577870 0.066 Uiso 1 1 calc R U . . .
H26C H 0.137038 0.346096 0.620029 0.066 Uiso 1 1 calc R U . . .
C27 C 0.20882(15) 0.85009(12) 0.53656(6) 0.0327(3) Uani 1 1 d . . . . .
H27 H 0.218889 0.880623 0.580375 0.039 Uiso 1 1 calc R U . . .
C28 C 0.29359(18) 0.93042(13) 0.50264(7) 0.0426(4) Uani 1 1 d . . . . .
H28A H 0.383283 0.930541 0.512962 0.064 Uiso 1 1 calc R U . . .
H28B H 0.274702 1.004410 0.514110 0.064 Uiso 1 1 calc R U . . .
H28C H 0.276719 0.907429 0.459256 0.064 Uiso 1 1 calc R U . . .
C29 C 0.07000(18) 0.84410(16) 0.51611(10) 0.0505(4) Uani 1 1 d . . . . .
H29A H 0.058120 0.815534 0.473039 0.076 Uiso 1 1 calc R U . . .
H29B H 0.048019 0.917609 0.523681 0.076 Uiso 1 1 calc R U . . .
H29C H 0.014825 0.795303 0.538505 0.076 Uiso 1 1 calc R U . . .
C30 C 0.21079(12) 0.59287(10) 0.80184(5) 0.0214(2) Uani 1 1 d . . . . .
C31 C 0.28698(12) 0.55383(10) 0.85130(5) 0.0227(2) Uani 1 1 d . . . . .
C32 C 0.11389(13) 0.66151(11) 0.82578(6) 0.0267(3) Uani 1 1 d . . . . .
H32A H 0.157148 0.727043 0.852595 0.040 Uiso 1 1 calc R U . . .
H32B H 0.051764 0.618387 0.848077 0.040 Uiso 1 1 calc R U . . .
H32C H 0.069997 0.683538 0.792172 0.040 Uiso 1 1 calc R U . . .
C33 C 0.14772(12) 0.49879(11) 0.75441(6) 0.0260(3) Uani 1 1 d . . . . .
H33A H 0.111267 0.528097 0.721323 0.039 Uiso 1 1 calc R U . . .
H33B H 0.080002 0.452560 0.772195 0.039 Uiso 1 1 calc R U . . .
H33C H 0.211123 0.454921 0.739060 0.039 Uiso 1 1 calc R U . . .
C34 C 0.32028(14) 0.63960(12) 0.90750(6) 0.0299(3) Uani 1 1 d . . . . .
H34A H 0.242818 0.648324 0.928804 0.045 Uiso 1 1 calc R U . . .
H34B H 0.358614 0.709828 0.895991 0.045 Uiso 1 1 calc R U . . .
H34C H 0.380830 0.615823 0.933839 0.045 Uiso 1 1 calc R U . . .
C35 C 0.22376(14) 0.44563(11) 0.86879(6) 0.0283(3) Uani 1 1 d . . . . .
H35A H 0.277241 0.425658 0.899811 0.042 Uiso 1 1 calc R U . . .
H35B H 0.212952 0.388239 0.833407 0.042 Uiso 1 1 calc R U . . .
H35C H 0.140350 0.453262 0.884434 0.042 Uiso 1 1 calc R U . . .
C36 C 0.57169(12) 0.88497(11) 0.67517(6) 0.0259(3) Uani 1 1 d . . . . .
C37 C 0.67699(12) 0.82681(11) 0.64652(6) 0.0256(3) Uani 1 1 d . . . . .
C38 C 0.62173(16) 0.97617(12) 0.72698(8) 0.0377(3) Uani 1 1 d . . . . .
H38A H 0.550056 0.999751 0.748543 0.057 Uiso 1 1 calc R U . . .
H38B H 0.670625 1.038410 0.711244 0.057 Uiso 1 1 calc R U . . .
H38C H 0.676752 0.949095 0.754533 0.057 Uiso 1 1 calc R U . . .
C39 C 0.48659(14) 0.92447(14) 0.63204(8) 0.0383(4) Uani 1 1 d . . . . .
H39A H 0.449010 0.863036 0.601051 0.057 Uiso 1 1 calc R U . . .
H39B H 0.536728 0.981945 0.613090 0.057 Uiso 1 1 calc R U . . .
H39C H 0.418701 0.954111 0.653959 0.057 Uiso 1 1 calc R U . . .
C40 C 0.79929(13) 0.90467(12) 0.63950(7) 0.0340(3) Uani 1 1 d . . . . .
H40A H 0.861773 0.862805 0.620985 0.051 Uiso 1 1 calc R U . . .
H40B H 0.833243 0.943866 0.679089 0.051 Uiso 1 1 calc R U . . .
H40C H 0.781808 0.957587 0.613899 0.051 Uiso 1 1 calc R U . . .
C41 C 0.63309(16) 0.75386(14) 0.58663(7) 0.0378(3) Uani 1 1 d . . . . .
H41A H 0.624955 0.799812 0.555715 0.057 Uiso 1 1 calc R U . . .
H41B H 0.550483 0.708291 0.590679 0.057 Uiso 1 1 calc R U . . .
H41C H 0.695617 0.706618 0.575046 0.057 Uiso 1 1 calc R U . . .
C42 C 0.55385(11) 0.64419(10) 0.75693(5) 0.0196(2) Uani 1 1 d . . . . .
C43 C 0.67850(11) 0.49298(10) 0.73375(5) 0.0198(2) Uani 1 1 d . . . . .
H43 H 0.656686 0.506130 0.692389 0.024 Uiso 1 1 calc R U . . .
C44 C 0.59132(12) 0.38782(10) 0.74368(6) 0.0244(3) Uani 1 1 d . . . . .
H44A H 0.501727 0.398696 0.741700 0.029 Uiso 1 1 calc R U . . .
H44B H 0.610602 0.371912 0.784286 0.029 Uiso 1 1 calc R U . . .
C45 C 0.60755(13) 0.28967(11) 0.69667(6) 0.0286(3) Uani 1 1 d . . . . .
H45A H 0.553409 0.222480 0.705950 0.034 Uiso 1 1 calc R U . . .
H45B H 0.579400 0.301846 0.656448 0.034 Uiso 1 1 calc R U . . .
C46 C 0.74595(14) 0.27388(11) 0.69590(6) 0.0287(3) Uani 1 1 d . . . . .
H46A H 0.755344 0.214439 0.662873 0.034 Uiso 1 1 calc R U . . .
H46B H 0.770434 0.251611 0.734239 0.034 Uiso 1 1 calc R U . . .
C47 C 0.83449(12) 0.37923(11) 0.68727(6) 0.0266(3) Uani 1 1 d . . . . .
H47A H 0.816978 0.396339 0.646744 0.032 Uiso 1 1 calc R U . . .
H47B H 0.923862 0.367939 0.689855 0.032 Uiso 1 1 calc R U . . .
C48 C 0.81704(12) 0.47632(10) 0.73470(6) 0.0235(2) Uani 1 1 d . . . . .
H48A H 0.842320 0.462506 0.775003 0.028 Uiso 1 1 calc R U . . .
H48B H 0.872722 0.543719 0.726651 0.028 Uiso 1 1 calc R U . . .
C49 C 0.74541(14) 0.70624(13) 0.93073(6) 0.0325(3) Uani 1 1 d . . . . .
C50 C 0.76841(14) 0.58693(13) 0.92845(6) 0.0325(3) Uani 1 1 d . . . . .
C51 C 0.67352(18) 0.74859(17) 0.98439(7) 0.0456(4) Uani 1 1 d . . . . .
H51A H 0.661761 0.823711 0.981926 0.068 Uiso 1 1 calc R U . . .
H51B H 0.722336 0.747927 1.021654 0.068 Uiso 1 1 calc R U . . .
H51C H 0.590239 0.701367 0.984089 0.068 Uiso 1 1 calc R U . . .
C52 C 0.86633(17) 0.78752(15) 0.92523(8) 0.0455(4) Uani 1 1 d . . . . .
H52A H 0.912080 0.759238 0.890796 0.068 Uiso 1 1 calc R U . . .
H52B H 0.920633 0.797594 0.962015 0.068 Uiso 1 1 calc R U . . .
H52C H 0.844106 0.858066 0.919350 0.068 Uiso 1 1 calc R U . . .
C53 C 0.65548(17) 0.51157(16) 0.94856(7) 0.0436(4) Uani 1 1 d . . . . .
H53A H 0.577631 0.518844 0.926784 0.065 Uiso 1 1 calc R U . . .
H53B H 0.647120 0.531922 0.991818 0.065 Uiso 1 1 calc R U . . .
H53C H 0.669012 0.435436 0.940019 0.065 Uiso 1 1 calc R U . . .
C54 C 0.89068(17) 0.57503(17) 0.96069(7) 0.0453(4) Uani 1 1 d . . . . .
H54A H 0.898629 0.497426 0.955555 0.068 Uiso 1 1 calc R U . . .
H54B H 0.888704 0.603299 1.003577 0.068 Uiso 1 1 calc R U . . .
H54C H 0.963556 0.616683 0.943721 0.068 Uiso 1 1 calc R U . . .
B1 B 0.43000(13) 0.61435(11) 0.78369(6) 0.0206(3) Uani 1 1 d . . . . .
B2 B 0.58626(13) 0.72715(11) 0.71735(6) 0.0201(3) Uani 1 1 d . . . . .
B3 B 0.69869(13) 0.61191(12) 0.83633(6) 0.0228(3) Uani 1 1 d . . . . .
C55 C -0.1815(3) 0.2534(2) 0.87541(11) 0.0705(6) Uani 1 1 d . . . . .
H55 H -0.233648 0.300107 0.861939 0.085 Uiso 1 1 calc R U . . .
C56 C -0.2207(2) 0.1917(2) 0.91905(12) 0.0727(7) Uani 1 1 d . . . . .
H56 H -0.299623 0.197178 0.936790 0.087 Uiso 1 1 calc R U . . .
C57 C -0.1472(3) 0.12264(19) 0.93712(10) 0.0705(7) Uani 1 1 d . . . . .
H57 H -0.176651 0.077951 0.966184 0.085 Uiso 1 1 calc R U . . .
C58 C -0.0285(2) 0.11723(18) 0.91305(9) 0.0603(5) Uani 1 1 d . . . . .
H58 H 0.023864 0.070512 0.926383 0.072 Uiso 1 1 calc R U . . .
C59 C 0.0113(2) 0.17990(17) 0.87012(9) 0.0559(5) Uani 1 1 d . . . . .
H59 H 0.091733 0.177230 0.853346 0.067 Uiso 1 1 calc R U . . .
C60 C -0.0657(2) 0.24648(18) 0.85155(10) 0.0612(5) Uani 1 1 d . . . . .
H60 H -0.038245 0.289098 0.821299 0.073 Uiso 1 1 calc R U . . .

loop_
_atom_site_aniso_label
_atom_site_aniso_U_11
_atom_site_aniso_U_22
_atom_site_aniso_U_33
_atom_site_aniso_U_23
_atom_site_aniso_U_13
_atom_site_aniso_U_12
Mg1 0.01700(19) 0.01751(18) 0.01955(19) 0.00454(14) 0.00208(14) 0.00616(14)
O1 0.0180(4) 0.0222(4) 0.0223(4) 0.0094(3) 0.0045(3) 0.0061(3)
O2 0.0220(4) 0.0292(4) 0.0254(4) 0.0122(4) 0.0065(3) 0.0108(4)
O3 0.0173(4) 0.0219(4) 0.0299(4) 0.0116(3) 0.0039(3) 0.0060(3)
O4 0.0196(4) 0.0268(4) 0.0328(5) 0.0144(4) 0.0048(3) 0.0078(3)
O5 0.0335(5) 0.0339(5) 0.0213(4) -0.0010(4) -0.0037(4) 0.0153(4)
O6 0.0343(5) 0.0375(5) 0.0188(4) 0.0054(4) -0.0002(4) 0.0176(4)
N1 0.0225(5) 0.0179(5) 0.0241(5) 0.0048(4) 0.0040(4) 0.0073(4)
N2 0.0205(5) 0.0203(5) 0.0205(5) 0.0050(4) 0.0018(4) 0.0067(4)
N3 0.0192(5) 0.0204(5) 0.0205(5) 0.0052(4) 0.0011(4) 0.0074(4)
C1 0.0275(7) 0.0285(6) 0.0332(7) 0.0059(5) 0.0108(5) 0.0113(5)
C2 0.0237(6) 0.0213(5) 0.0251(6) 0.0099(5) 0.0070(5) 0.0103(5)
C3 0.0186(6) 0.0231(6) 0.0290(6) 0.0100(5) 0.0048(5) 0.0069(5)
C4 0.0209(6) 0.0198(5) 0.0256(6) 0.0085(4) -0.0009(5) 0.0051(4)
C5 0.0226(6) 0.0300(6) 0.0350(7) 0.0022(5) -0.0031(5) 0.0040(5)
C6 0.0232(6) 0.0199(6) 0.0274(6) 0.0033(5) 0.0076(5) 0.0081(5)
C7 0.0295(7) 0.0237(6) 0.0274(6) 0.0029(5) 0.0058(5) 0.0087(5)
C8 0.0349(7) 0.0268(7) 0.0331(7) -0.0006(5) 0.0023(6) 0.0062(6)
C9 0.0335(7) 0.0213(6) 0.0408(7) -0.0011(5) 0.0069(6) 0.0032(5)
C10 0.0331(7) 0.0200(6) 0.0398(7) 0.0072(5) 0.0101(6) 0.0078(5)
C11 0.0270(6) 0.0217(6) 0.0316(6) 0.0059(5) 0.0075(5) 0.0081(5)
C12 0.0393(8) 0.0253(6) 0.0245(6) 0.0021(5) 0.0011(5) 0.0088(5)
C13 0.0457(10) 0.0463(9) 0.0627(11) 0.0229(8) -0.0084(8) 0.0102(8)
C14 0.0751(13) 0.0368(8) 0.0327(8) 0.0075(6) 0.0178(8) 0.0185(8)
C15 0.0375(8) 0.0211(6) 0.0382(7) 0.0093(5) 0.0008(6) 0.0088(5)
C16 0.0511(9) 0.0342(7) 0.0379(8) 0.0138(6) 0.0073(7) 0.0196(7)
C17 0.0350(8) 0.0342(7) 0.0531(9) 0.0160(7) 0.0014(7) 0.0108(6)
C18 0.0203(6) 0.0249(6) 0.0200(5) 0.0031(4) -0.0003(4) 0.0037(5)
C19 0.0282(6) 0.0268(6) 0.0214(6) 0.0032(5) 0.0010(5) 0.0074(5)
C20 0.0411(8) 0.0337(7) 0.0262(6) 0.0003(5) 0.0052(6) 0.0136(6)
C21 0.0515(9) 0.0438(8) 0.0230(6) 0.0018(6) 0.0101(6) 0.0132(7)
C22 0.0516(9) 0.0401(8) 0.0230(6) 0.0111(6) 0.0074(6) 0.0097(7)
C23 0.0314(7) 0.0284(6) 0.0238(6) 0.0059(5) 0.0006(5) 0.0054(5)
C24 0.0480(9) 0.0269(6) 0.0248(6) 0.0054(5) 0.0065(6) 0.0170(6)
C25 0.0518(10) 0.0321(7) 0.0432(8) 0.0042(6) -0.0157(7) 0.0126(7)
C26 0.0388(9) 0.0367(8) 0.0622(10) 0.0222(7) 0.0102(8) 0.0105(7)
C27 0.0444(8) 0.0294(7) 0.0273(6) 0.0111(5) 0.0017(6) 0.0092(6)
C28 0.0602(11) 0.0348(8) 0.0351(8) 0.0161(6) 0.0028(7) 0.0055(7)
C29 0.0481(10) 0.0460(9) 0.0646(11) 0.0222(8) 0.0003(8) 0.0170(8)
C30 0.0203(6) 0.0236(6) 0.0236(6) 0.0101(5) 0.0062(5) 0.0061(5)
C31 0.0230(6) 0.0256(6) 0.0227(6) 0.0088(5) 0.0054(5) 0.0083(5)
C32 0.0236(6) 0.0303(6) 0.0314(6) 0.0131(5) 0.0099(5) 0.0107(5)
C33 0.0237(6) 0.0285(6) 0.0268(6) 0.0092(5) 0.0033(5) 0.0027(5)
C34 0.0346(7) 0.0325(7) 0.0245(6) 0.0065(5) 0.0030(5) 0.0088(6)
C35 0.0319(7) 0.0287(6) 0.0285(6) 0.0135(5) 0.0076(5) 0.0084(5)
C36 0.0205(6) 0.0246(6) 0.0363(7) 0.0156(5) 0.0055(5) 0.0044(5)
C37 0.0217(6) 0.0282(6) 0.0310(6) 0.0136(5) 0.0038(5) 0.0072(5)
C38 0.0394(8) 0.0235(6) 0.0502(9) 0.0054(6) 0.0100(7) 0.0046(6)
C39 0.0270(7) 0.0437(8) 0.0541(9) 0.0320(7) 0.0065(6) 0.0123(6)
C40 0.0236(7) 0.0371(7) 0.0474(8) 0.0240(6) 0.0080(6) 0.0062(6)
C41 0.0396(8) 0.0445(8) 0.0307(7) 0.0077(6) 0.0056(6) 0.0096(7)
C42 0.0192(6) 0.0206(5) 0.0205(5) 0.0038(4) -0.0002(4) 0.0074(4)
C43 0.0207(6) 0.0204(5) 0.0197(5) 0.0051(4) 0.0015(4) 0.0060(4)
C44 0.0224(6) 0.0230(6) 0.0283(6) 0.0050(5) 0.0042(5) 0.0036(5)
C45 0.0283(7) 0.0216(6) 0.0346(7) 0.0022(5) 0.0029(5) 0.0023(5)
C46 0.0331(7) 0.0225(6) 0.0315(7) 0.0022(5) 0.0027(5) 0.0096(5)
C47 0.0226(6) 0.0277(6) 0.0298(6) 0.0005(5) 0.0044(5) 0.0081(5)
C48 0.0205(6) 0.0232(6) 0.0264(6) 0.0016(5) 0.0021(5) 0.0049(5)
C49 0.0325(7) 0.0445(8) 0.0207(6) -0.0009(5) -0.0032(5) 0.0130(6)
C50 0.0343(7) 0.0484(8) 0.0186(6) 0.0072(5) 0.0002(5) 0.0164(6)
C51 0.0469(9) 0.0641(11) 0.0253(7) -0.0088(7) -0.0016(6) 0.0227(8)
C52 0.0419(9) 0.0498(9) 0.0385(8) -0.0049(7) -0.0044(7) 0.0023(7)
C53 0.0483(9) 0.0570(10) 0.0305(7) 0.0175(7) 0.0051(7) 0.0139(8)
C54 0.0423(9) 0.0748(12) 0.0254(7) 0.0116(7) -0.0027(6) 0.0262(8)
B1 0.0227(7) 0.0206(6) 0.0200(6) 0.0041(5) 0.0005(5) 0.0070(5)
B2 0.0179(6) 0.0207(6) 0.0222(6) 0.0034(5) -0.0002(5) 0.0053(5)
B3 0.0214(7) 0.0254(7) 0.0237(6) 0.0063(5) 0.0017(5) 0.0077(5)
C55 0.0701(15) 0.0807(16) 0.0612(13) 0.0059(12) -0.0039(11) 0.0203(12)
C56 0.0570(13) 0.0873(17) 0.0705(14) 0.0002(13) 0.0147(11) 0.0123(12)
C57 0.0996(19) 0.0597(12) 0.0498(11) 0.0112(9) 0.0327(12) 0.0013(12)
C58 0.0839(15) 0.0528(11) 0.0449(10) -0.0015(8) 0.0094(10) 0.0213(11)
C59 0.0540(11) 0.0537(11) 0.0518(10) -0.0041(8) 0.0146(9) -0.0044(9)
C60 0.0665(13) 0.0579(12) 0.0544(11) 0.0098(9) 0.0040(10) -0.0039(10)

_geom_special_details            
;
 All esds (except the esd in the dihedral angle between two l.s. planes)
 are estimated using the full covariance matrix.  The cell esds are taken
 into account individually in the estimation of esds in distances, angles
 and torsion angles; correlations between esds in cell parameters are only
 used when they are defined by crystal symmetry.  An approximate (isotropic)
 treatment of cell esds is used for estimating esds involving l.s. planes.
;
loop_
_geom_bond_atom_site_label_1
_geom_bond_atom_site_label_2
_geom_bond_distance
_geom_bond_site_symmetry_2
_geom_bond_publ_flag
Mg1 O1 2.0454(9) . ?
Mg1 O3 1.9700(9) . ?
Mg1 N1 2.0411(11) . ?
Mg1 N2 2.0607(11) . ?
O1 C30 1.4896(14) . ?
O1 B1 1.4636(16) . ?
O2 C31 1.4370(15) . ?
O2 B1 1.3895(16) . ?
O3 C36 1.4764(14) . ?
O3 B2 1.4569(16) . ?
O4 C37 1.4435(15) . ?
O4 B2 1.3912(16) . ?
O5 C49 1.4441(16) . ?
O5 B3 1.3893(17) . ?
O6 C50 1.4513(15) . ?
O6 B3 1.3993(17) . ?
N1 C2 1.3383(17) . ?
N1 C6 1.4381(16) . ?
N2 C4 1.3329(16) . ?
N2 C18 1.4448(15) . ?
N3 C42 1.4785(15) . ?
N3 C43 1.4709(15) . ?
N3 B3 1.3988(17) . ?
C1 H1A 0.9800 . ?
C1 H1B 0.9800 . ?
C1 H1C 0.9800 . ?
C1 C2 1.5125(17) . ?
C2 C3 1.4053(18) . ?
C3 H3 0.9500 . ?
C3 C4 1.4145(18) . ?
C4 C5 1.5145(18) . ?
C5 H5A 0.9800 . ?
C5 H5B 0.9800 . ?
C5 H5C 0.9800 . ?
C6 C7 1.4122(19) . ?
C6 C11 1.4170(18) . ?
C7 C8 1.3968(19) . ?
C7 C12 1.5217(18) . ?
C8 H8 0.9500 . ?
C8 C9 1.379(2) . ?
C9 H9 0.9500 . ?
C9 C10 1.378(2) . ?
C10 H10 0.9500 . ?
C10 C11 1.3942(19) . ?
C11 C15 1.525(2) . ?
C12 H12 1.0000 . ?
C12 C13 1.531(2) . ?
C12 C14 1.530(2) . ?
C13 H13A 0.9800 . ?
C13 H13B 0.9800 . ?
C13 H13C 0.9800 . ?
C14 H14A 0.9800 . ?
C14 H14B 0.9800 . ?
C14 H14C 0.9800 . ?
C15 H15 1.0000 . ?
C15 C16 1.529(2) . ?
C15 C17 1.539(2) . ?
C16 H16A 0.9800 . ?
C16 H16B 0.9800 . ?
C16 H16C 0.9800 . ?
C17 H17A 0.9800 . ?
C17 H17B 0.9800 . ?
C17 H17C 0.9800 . ?
C18 C19 1.4037(18) . ?
C18 C23 1.4134(18) . ?
C19 C20 1.3982(18) . ?
C19 C24 1.5136(18) . ?
C20 H20 0.9500 . ?
C20 C21 1.374(2) . ?
C21 H21 0.9500 . ?
C21 C22 1.379(2) . ?
C22 H22 0.9500 . ?
C22 C23 1.397(2) . ?
C23 C27 1.5232(19) . ?
C24 H24 1.0000 . ?
C24 C25 1.523(2) . ?
C24 C26 1.528(2) . ?
C25 H25A 0.9800 . ?
C25 H25B 0.9800 . ?
C25 H25C 0.9800 . ?
C26 H26A 0.9800 . ?
C26 H26B 0.9800 . ?
C26 H26C 0.9800 . ?
C27 H27 1.0000 . ?
C27 C28 1.540(2) . ?
C27 C29 1.528(2) . ?
C28 H28A 0.9800 . ?
C28 H28B 0.9800 . ?
C28 H28C 0.9800 . ?
C29 H29A 0.9800 . ?
C29 H29B 0.9800 . ?
C29 H29C 0.9800 . ?
C30 C31 1.5498(17) . ?
C30 C32 1.5133(17) . ?
C30 C33 1.5168(18) . ?
C31 C34 1.5240(18) . ?
C31 C35 1.5203(17) . ?
C32 H32A 0.9800 . ?
C32 H32B 0.9800 . ?
C32 H32C 0.9800 . ?
C33 H33A 0.9800 . ?
C33 H33B 0.9800 . ?
C33 H33C 0.9800 . ?
C34 H34A 0.9800 . ?
C34 H34B 0.9800 . ?
C34 H34C 0.9800 . ?
C35 H35A 0.9800 . ?
C35 H35B 0.9800 . ?
C35 H35C 0.9800 . ?
C36 C37 1.5438(18) . ?
C36 C38 1.521(2) . ?
C36 C39 1.5076(19) . ?
C37 C40 1.5181(18) . ?
C37 C41 1.526(2) . ?
C38 H38A 0.9800 . ?
C38 H38B 0.9800 . ?
C38 H38C 0.9800 . ?
C39 H39A 0.9800 . ?
C39 H39B 0.9800 . ?
C39 H39C 0.9800 . ?
C40 H40A 0.9800 . ?
C40 H40B 0.9800 . ?
C40 H40C 0.9800 . ?
C41 H41A 0.9800 . ?
C41 H41B 0.9800 . ?
C41 H41C 0.9800 . ?
C42 B1 1.4800(18) . ?
C42 B2 1.4726(17) . ?
C43 H43 1.0000 . ?
C43 C44 1.5278(16) . ?
C43 C48 1.5288(17) . ?
C44 H44A 0.9900 . ?
C44 H44B 0.9900 . ?
C44 C45 1.5336(18) . ?
C45 H45A 0.9900 . ?
C45 H45B 0.9900 . ?
C45 C46 1.5243(19) . ?
C46 H46A 0.9900 . ?
C46 H46B 0.9900 . ?
C46 C47 1.5282(19) . ?
C47 H47A 0.9900 . ?
C47 H47B 0.9900 . ?
C47 C48 1.5331(17) . ?
C48 H48A 0.9900 . ?
C48 H48B 0.9900 . ?
C49 C50 1.549(2) . ?
C49 C51 1.524(2) . ?
C49 C52 1.522(2) . ?
C50 C53 1.523(2) . ?
C50 C54 1.520(2) . ?
C51 H51A 0.9800 . ?
C51 H51B 0.9800 . ?
C51 H51C 0.9800 . ?
C52 H52A 0.9800 . ?
C52 H52B 0.9800 . ?
C52 H52C 0.9800 . ?
C53 H53A 0.9800 . ?
C53 H53B 0.9800 . ?
C53 H53C 0.9800 . ?
C54 H54A 0.9800 . ?
C54 H54B 0.9800 . ?
C54 H54C 0.9800 . ?
C55 H55 0.9500 . ?
C55 C56 1.371(4) . ?
C55 C60 1.370(4) . ?
C56 H56 0.9500 . ?
C56 C57 1.361(4) . ?
C57 H57 0.9500 . ?
C57 C58 1.398(3) . ?
C58 H58 0.9500 . ?
C58 C59 1.367(3) . ?
C59 H59 0.9500 . ?
C59 C60 1.368(3) . ?
C60 H60 0.9500 . ?

loop_
_geom_angle_atom_site_label_1
_geom_angle_atom_site_label_2
_geom_angle_atom_site_label_3
_geom_angle
_geom_angle_site_symmetry_1
_geom_angle_site_symmetry_3
_geom_angle_publ_flag
O1 Mg1 N2 119.84(4) . . ?
O3 Mg1 O1 97.82(4) . . ?
O3 Mg1 N1 119.72(4) . . ?
O3 Mg1 N2 114.31(4) . . ?
N1 Mg1 O1 112.94(4) . . ?
N1 Mg1 N2 93.87(4) . . ?
C30 O1 Mg1 132.08(7) . . ?
B1 O1 Mg1 120.09(7) . . ?
B1 O1 C30 106.28(9) . . ?
B1 O2 C31 108.99(9) . . ?
C36 O3 Mg1 129.25(7) . . ?
B2 O3 Mg1 124.52(7) . . ?
B2 O3 C36 106.24(9) . . ?
B2 O4 C37 108.77(9) . . ?
B3 O5 C49 106.58(10) . . ?
B3 O6 C50 105.74(10) . . ?
C2 N1 Mg1 109.72(8) . . ?
C2 N1 C6 119.26(10) . . ?
C6 N1 Mg1 130.32(8) . . ?
C4 N2 Mg1 110.43(8) . . ?
C4 N2 C18 119.24(10) . . ?
C18 N2 Mg1 129.25(8) . . ?
C43 N3 C42 115.56(9) . . ?
B3 N3 C42 117.64(10) . . ?
B3 N3 C43 124.28(10) . . ?
H1A C1 H1B 109.5 . . ?
H1A C1 H1C 109.5 . . ?
H1B C1 H1C 109.5 . . ?
C2 C1 H1A 109.5 . . ?
C2 C1 H1B 109.5 . . ?
C2 C1 H1C 109.5 . . ?
N1 C2 C1 120.04(12) . . ?
N1 C2 C3 124.13(11) . . ?
C3 C2 C1 115.78(11) . . ?
C2 C3 H3 115.1 . . ?
C2 C3 C4 129.90(11) . . ?
C4 C3 H3 115.1 . . ?
N2 C4 C3 123.50(11) . . ?
N2 C4 C5 121.21(11) . . ?
C3 C4 C5 115.25(11) . . ?
C4 C5 H5A 109.5 . . ?
C4 C5 H5B 109.5 . . ?
C4 C5 H5C 109.5 . . ?
H5A C5 H5B 109.5 . . ?
H5A C5 H5C 109.5 . . ?
H5B C5 H5C 109.5 . . ?
C7 C6 N1 120.61(11) . . ?
C7 C6 C11 119.40(12) . . ?
C11 C6 N1 119.83(12) . . ?
C6 C7 C12 122.93(12) . . ?
C8 C7 C6 119.07(12) . . ?
C8 C7 C12 117.93(12) . . ?
C7 C8 H8 119.2 . . ?
C9 C8 C7 121.68(14) . . ?
C9 C8 H8 119.2 . . ?
C8 C9 H9 120.5 . . ?
C10 C9 C8 119.02(13) . . ?
C10 C9 H9 120.5 . . ?
C9 C10 H10 119.0 . . ?
C9 C10 C11 122.04(13) . . ?
C11 C10 H10 119.0 . . ?
C6 C11 C15 123.62(12) . . ?
C10 C11 C6 118.76(13) . . ?
C10 C11 C15 117.62(12) . . ?
C7 C12 H12 107.7 . . ?
C7 C12 C13 112.94(13) . . ?
C7 C12 C14 109.63(12) . . ?
C13 C12 H12 107.7 . . ?
C14 C12 H12 107.7 . . ?
C14 C12 C13 110.85(14) . . ?
C12 C13 H13A 109.5 . . ?
C12 C13 H13B 109.5 . . ?
C12 C13 H13C 109.5 . . ?
H13A C13 H13B 109.5 . . ?
H13A C13 H13C 109.5 . . ?
H13B C13 H13C 109.5 . . ?
C12 C14 H14A 109.5 . . ?
C12 C14 H14B 109.5 . . ?
C12 C14 H14C 109.5 . . ?
H14A C14 H14B 109.5 . . ?
H14A C14 H14C 109.5 . . ?
H14B C14 H14C 109.5 . . ?
C11 C15 H15 108.4 . . ?
C11 C15 C16 111.49(13) . . ?
C11 C15 C17 111.48(12) . . ?
C16 C15 H15 108.4 . . ?
C16 C15 C17 108.57(12) . . ?
C17 C15 H15 108.4 . . ?
C15 C16 H16A 109.5 . . ?
C15 C16 H16B 109.5 . . ?
C15 C16 H16C 109.5 . . ?
H16A C16 H16B 109.5 . . ?
H16A C16 H16C 109.5 . . ?
H16B C16 H16C 109.5 . . ?
C15 C17 H17A 109.5 . . ?
C15 C17 H17B 109.5 . . ?
C15 C17 H17C 109.5 . . ?
H17A C17 H17B 109.5 . . ?
H17A C17 H17C 109.5 . . ?
H17B C17 H17C 109.5 . . ?
C19 C18 N2 120.29(11) . . ?
C19 C18 C23 120.02(11) . . ?
C23 C18 N2 119.60(11) . . ?
C18 C19 C24 122.68(11) . . ?
C20 C19 C18 119.32(12) . . ?
C20 C19 C24 117.93(12) . . ?
C19 C20 H20 119.5 . . ?
C21 C20 C19 121.04(13) . . ?
C21 C20 H20 119.5 . . ?
C20 C21 H21 120.2 . . ?
C20 C21 C22 119.51(13) . . ?
C22 C21 H21 120.2 . . ?
C21 C22 H22 119.0 . . ?
C21 C22 C23 121.96(13) . . ?
C23 C22 H22 119.0 . . ?
C18 C23 C27 122.98(12) . . ?
C22 C23 C18 118.15(13) . . ?
C22 C23 C27 118.87(12) . . ?
C19 C24 H24 107.8 . . ?
C19 C24 C25 112.52(13) . . ?
C19 C24 C26 110.88(12) . . ?
C25 C24 H24 107.8 . . ?
C25 C24 C26 109.73(12) . . ?
C26 C24 H24 107.8 . . ?
C24 C25 H25A 109.5 . . ?
C24 C25 H25B 109.5 . . ?
C24 C25 H25C 109.5 . . ?
H25A C25 H25B 109.5 . . ?
H25A C25 H25C 109.5 . . ?
H25B C25 H25C 109.5 . . ?
C24 C26 H26A 109.5 . . ?
C24 C26 H26B 109.5 . . ?
C24 C26 H26C 109.5 . . ?
H26A C26 H26B 109.5 . . ?
H26A C26 H26C 109.5 . . ?
H26B C26 H26C 109.5 . . ?
C23 C27 H27 108.0 . . ?
C23 C27 C28 112.41(13) . . ?
C23 C27 C29 111.62(13) . . ?
C28 C27 H27 108.0 . . ?
C29 C27 H27 108.0 . . ?
C29 C27 C28 108.70(13) . . ?
C27 C28 H28A 109.5 . . ?
C27 C28 H28B 109.5 . . ?
C27 C28 H28C 109.5 . . ?
H28A C28 H28B 109.5 . . ?
H28A C28 H28C 109.5 . . ?
H28B C28 H28C 109.5 . . ?
C27 C29 H29A 109.5 . . ?
C27 C29 H29B 109.5 . . ?
C27 C29 H29C 109.5 . . ?
H29A C29 H29B 109.5 . . ?
H29A C29 H29C 109.5 . . ?
H29B C29 H29C 109.5 . . ?
O1 C30 C31 101.34(9) . . ?
O1 C30 C32 111.40(10) . . ?
O1 C30 C33 107.16(9) . . ?
C32 C30 C31 114.01(10) . . ?
C32 C30 C33 109.99(11) . . ?
C33 C30 C31 112.47(10) . . ?
O2 C31 C30 102.59(9) . . ?
O2 C31 C34 107.81(11) . . ?
O2 C31 C35 109.15(10) . . ?
C34 C31 C30 113.33(11) . . ?
C35 C31 C30 113.86(11) . . ?
C35 C31 C34 109.66(10) . . ?
C30 C32 H32A 109.5 . . ?
C30 C32 H32B 109.5 . . ?
C30 C32 H32C 109.5 . . ?
H32A C32 H32B 109.5 . . ?
H32A C32 H32C 109.5 . . ?
H32B C32 H32C 109.5 . . ?
C30 C33 H33A 109.5 . . ?
C30 C33 H33B 109.5 . . ?
C30 C33 H33C 109.5 . . ?
H33A C33 H33B 109.5 . . ?
H33A C33 H33C 109.5 . . ?
H33B C33 H33C 109.5 . . ?
C31 C34 H34A 109.5 . . ?
C31 C34 H34B 109.5 . . ?
C31 C34 H34C 109.5 . . ?
H34A C34 H34B 109.5 . . ?
H34A C34 H34C 109.5 . . ?
H34B C34 H34C 109.5 . . ?
C31 C35 H35A 109.5 . . ?
C31 C35 H35B 109.5 . . ?
C31 C35 H35C 109.5 . . ?
H35A C35 H35B 109.5 . . ?
H35A C35 H35C 109.5 . . ?
H35B C35 H35C 109.5 . . ?
O3 C36 C37 100.30(9) . . ?
O3 C36 C38 107.54(11) . . ?
O3 C36 C39 108.80(11) . . ?
C38 C36 C37 113.08(12) . . ?
C39 C36 C37 115.69(12) . . ?
C39 C36 C38 110.57(13) . . ?
O4 C37 C36 102.22(10) . . ?
O4 C37 C40 109.63(11) . . ?
O4 C37 C41 108.07(11) . . ?
C40 C37 C36 113.57(11) . . ?
C40 C37 C41 110.00(12) . . ?
C41 C37 C36 112.93(12) . . ?
C36 C38 H38A 109.5 . . ?
C36 C38 H38B 109.5 . . ?
C36 C38 H38C 109.5 . . ?
H38A C38 H38B 109.5 . . ?
H38A C38 H38C 109.5 . . ?
H38B C38 H38C 109.5 . . ?
C36 C39 H39A 109.5 . . ?
C36 C39 H39B 109.5 . . ?
C36 C39 H39C 109.5 . . ?
H39A C39 H39B 109.5 . . ?
H39A C39 H39C 109.5 . . ?
H39B C39 H39C 109.5 . . ?
C37 C40 H40A 109.5 . . ?
C37 C40 H40B 109.5 . . ?
C37 C40 H40C 109.5 . . ?
H40A C40 H40B 109.5 . . ?
H40A C40 H40C 109.5 . . ?
H40B C40 H40C 109.5 . . ?
C37 C41 H41A 109.5 . . ?
C37 C41 H41B 109.5 . . ?
C37 C41 H41C 109.5 . . ?
H41A C41 H41B 109.5 . . ?
H41A C41 H41C 109.5 . . ?
H41B C41 H41C 109.5 . . ?
N3 C42 B1 115.40(10) . . ?
B2 C42 N3 117.63(10) . . ?
B2 C42 B1 126.84(11) . . ?
N3 C43 H43 107.0 . . ?
N3 C43 C44 112.21(10) . . ?
N3 C43 C48 113.45(10) . . ?
C44 C43 H43 107.0 . . ?
C44 C43 C48 109.89(10) . . ?
C48 C43 H43 107.0 . . ?
C43 C44 H44A 109.2 . . ?
C43 C44 H44B 109.2 . . ?
C43 C44 C45 111.84(10) . . ?
H44A C44 H44B 107.9 . . ?
C45 C44 H44A 109.2 . . ?
C45 C44 H44B 109.2 . . ?
C44 C45 H45A 109.5 . . ?
C44 C45 H45B 109.5 . . ?
H45A C45 H45B 108.0 . . ?
C46 C45 C44 110.93(11) . . ?
C46 C45 H45A 109.5 . . ?
C46 C45 H45B 109.5 . . ?
C45 C46 H46A 109.4 . . ?
C45 C46 H46B 109.4 . . ?
C45 C46 C47 111.24(11) . . ?
H46A C46 H46B 108.0 . . ?
C47 C46 H46A 109.4 . . ?
C47 C46 H46B 109.4 . . ?
C46 C47 H47A 109.3 . . ?
C46 C47 H47B 109.3 . . ?
C46 C47 C48 111.66(11) . . ?
H47A C47 H47B 107.9 . . ?
C48 C47 H47A 109.3 . . ?
C48 C47 H47B 109.3 . . ?
C43 C48 C47 110.66(10) . . ?
C43 C48 H48A 109.5 . . ?
C43 C48 H48B 109.5 . . ?
C47 C48 H48A 109.5 . . ?
C47 C48 H48B 109.5 . . ?
H48A C48 H48B 108.1 . . ?
O5 C49 C50 101.89(11) . . ?
O5 C49 C51 108.91(12) . . ?
O5 C49 C52 107.14(12) . . ?
C51 C49 C50 114.84(14) . . ?
C52 C49 C50 113.24(13) . . ?
C52 C49 C51 110.17(14) . . ?
O6 C50 C49 101.61(10) . . ?
O6 C50 C53 106.89(12) . . ?
O6 C50 C54 109.16(12) . . ?
C53 C50 C49 112.84(13) . . ?
C54 C50 C49 115.28(14) . . ?
C54 C50 C53 110.33(13) . . ?
C49 C51 H51A 109.5 . . ?
C49 C51 H51B 109.5 . . ?
C49 C51 H51C 109.5 . . ?
H51A C51 H51B 109.5 . . ?
H51A C51 H51C 109.5 . . ?
H51B C51 H51C 109.5 . . ?
C49 C52 H52A 109.5 . . ?
C49 C52 H52B 109.5 . . ?
C49 C52 H52C 109.5 . . ?
H52A C52 H52B 109.5 . . ?
H52A C52 H52C 109.5 . . ?
H52B C52 H52C 109.5 . . ?
C50 C53 H53A 109.5 . . ?
C50 C53 H53B 109.5 . . ?
C50 C53 H53C 109.5 . . ?
H53A C53 H53B 109.5 . . ?
H53A C53 H53C 109.5 . . ?
H53B C53 H53C 109.5 . . ?
C50 C54 H54A 109.5 . . ?
C50 C54 H54B 109.5 . . ?
C50 C54 H54C 109.5 . . ?
H54A C54 H54B 109.5 . . ?
H54A C54 H54C 109.5 . . ?
H54B C54 H54C 109.5 . . ?
O1 B1 C42 125.79(11) . . ?
O2 B1 O1 108.48(10) . . ?
O2 B1 C42 125.73(11) . . ?
O3 B2 C42 122.44(11) . . ?
O4 B2 O3 107.93(10) . . ?
O4 B2 C42 129.63(11) . . ?
O5 B3 O6 111.42(11) . . ?
O5 B3 N3 123.26(12) . . ?
N3 B3 O6 125.32(12) . . ?
C56 C55 H55 120.6 . . ?
C60 C55 H55 120.6 . . ?
C60 C55 C56 118.9(2) . . ?
C55 C56 H56 119.8 . . ?
C57 C56 C55 120.4(2) . . ?
C57 C56 H56 119.8 . . ?
C56 C57 H57 119.9 . . ?
C56 C57 C58 120.3(2) . . ?
C58 C57 H57 119.9 . . ?
C57 C58 H58 120.4 . . ?
C59 C58 C57 119.3(2) . . ?
C59 C58 H58 120.4 . . ?
C58 C59 H59 120.3 . . ?
C58 C59 C60 119.4(2) . . ?
C60 C59 H59 120.3 . . ?
C55 C60 H60 119.1 . . ?
C59 C60 C55 121.8(2) . . ?
C59 C60 H60 119.1 . . ?

loop_
_geom_torsion_atom_site_label_1
_geom_torsion_atom_site_label_2
_geom_torsion_atom_site_label_3
_geom_torsion_atom_site_label_4
_geom_torsion
_geom_torsion_site_symmetry_1
_geom_torsion_site_symmetry_2
_geom_torsion_site_symmetry_3
_geom_torsion_site_symmetry_4
_geom_torsion_publ_flag
Mg1 O1 C30 C31 -168.94(8) . . . . ?
Mg1 O1 C30 C32 -47.32(14) . . . . ?
Mg1 O1 C30 C33 73.03(12) . . . . ?
Mg1 O1 B1 O2 -175.30(7) . . . . ?
Mg1 O1 B1 C42 4.37(16) . . . . ?
Mg1 O3 C36 C37 -148.06(8) . . . . ?
Mg1 O3 C36 C38 93.56(12) . . . . ?
Mg1 O3 C36 C39 -26.24(16) . . . . ?
Mg1 O3 B2 O4 165.18(7) . . . . ?
Mg1 O3 B2 C42 -14.88(16) . . . . ?
Mg1 N1 C2 C1 150.75(9) . . . . ?
Mg1 N1 C2 C3 -26.58(14) . . . . ?
Mg1 N1 C6 C7 -56.35(16) . . . . ?
Mg1 N1 C6 C11 119.07(12) . . . . ?
Mg1 N2 C4 C3 23.71(14) . . . . ?
Mg1 N2 C4 C5 -153.82(9) . . . . ?
Mg1 N2 C18 C19 69.39(15) . . . . ?
Mg1 N2 C18 C23 -107.16(12) . . . . ?
O1 C30 C31 O2 -34.27(11) . . . . ?
O1 C30 C31 C34 81.69(12) . . . . ?
O1 C30 C31 C35 -152.06(10) . . . . ?
O3 C36 C37 O4 -37.30(12) . . . . ?
O3 C36 C37 C40 -155.30(11) . . . . ?
O3 C36 C37 C41 78.57(13) . . . . ?
O5 C49 C50 O6 35.20(13) . . . . ?
O5 C49 C50 C53 -78.90(14) . . . . ?
O5 C49 C50 C54 153.08(12) . . . . ?
N1 C2 C3 C4 -14.8(2) . . . . ?
N1 C6 C7 C8 174.20(12) . . . . ?
N1 C6 C7 C12 -8.90(19) . . . . ?
N1 C6 C11 C10 -173.77(11) . . . . ?
N1 C6 C11 C15 6.20(19) . . . . ?
N2 C18 C19 C20 -175.65(12) . . . . ?
N2 C18 C19 C24 7.67(19) . . . . ?
N2 C18 C23 C22 176.69(13) . . . . ?
N2 C18 C23 C27 -4.5(2) . . . . ?
N3 C42 B1 O1 179.13(10) . . . . ?
N3 C42 B1 O2 -1.26(18) . . . . ?
N3 C42 B2 O3 -173.72(10) . . . . ?
N3 C42 B2 O4 6.21(19) . . . . ?
N3 C43 C44 C45 175.64(10) . . . . ?
N3 C43 C48 C47 -176.52(10) . . . . ?
C1 C2 C3 C4 167.78(12) . . . . ?
C2 N1 C6 C7 113.07(13) . . . . ?
C2 N1 C6 C11 -71.52(15) . . . . ?
C2 C3 C4 N2 16.4(2) . . . . ?
C2 C3 C4 C5 -165.89(12) . . . . ?
C4 N2 C18 C19 -97.44(14) . . . . ?
C4 N2 C18 C23 86.01(15) . . . . ?
C6 N1 C2 C1 -20.70(17) . . . . ?
C6 N1 C2 C3 161.98(11) . . . . ?
C6 C7 C8 C9 -0.2(2) . . . . ?
C6 C7 C12 C13 128.79(15) . . . . ?
C6 C7 C12 C14 -107.07(15) . . . . ?
C6 C11 C15 C16 -119.09(14) . . . . ?
C6 C11 C15 C17 119.40(14) . . . . ?
C7 C6 C11 C10 1.70(19) . . . . ?
C7 C6 C11 C15 -178.33(12) . . . . ?
C7 C8 C9 C10 1.1(2) . . . . ?
C8 C7 C12 C13 -54.29(18) . . . . ?
C8 C7 C12 C14 69.86(18) . . . . ?
C8 C9 C10 C11 -0.7(2) . . . . ?
C9 C10 C11 C6 -0.8(2) . . . . ?
C9 C10 C11 C15 179.26(13) . . . . ?
C10 C11 C15 C16 60.88(16) . . . . ?
C10 C11 C15 C17 -60.63(16) . . . . ?
C11 C6 C7 C8 -1.23(19) . . . . ?
C11 C6 C7 C12 175.66(12) . . . . ?
C12 C7 C8 C9 -177.25(13) . . . . ?
C18 N2 C4 C3 -167.15(11) . . . . ?
C18 N2 C4 C5 15.32(17) . . . . ?
C18 C19 C20 C21 -1.4(2) . . . . ?
C18 C19 C24 C25 -126.53(14) . . . . ?
C18 C19 C24 C26 110.15(15) . . . . ?
C18 C23 C27 C28 144.96(14) . . . . ?
C18 C23 C27 C29 -92.58(17) . . . . ?
C19 C18 C23 C22 0.1(2) . . . . ?
C19 C18 C23 C27 178.92(13) . . . . ?
C19 C20 C21 C22 0.8(3) . . . . ?
C20 C19 C24 C25 56.74(18) . . . . ?
C20 C19 C24 C26 -66.58(17) . . . . ?
C20 C21 C22 C23 0.3(3) . . . . ?
C21 C22 C23 C18 -0.7(2) . . . . ?
C21 C22 C23 C27 -179.59(15) . . . . ?
C22 C23 C27 C28 -36.2(2) . . . . ?
C22 C23 C27 C29 86.20(18) . . . . ?
C23 C18 C19 C20 0.9(2) . . . . ?
C23 C18 C19 C24 -175.79(13) . . . . ?
C24 C19 C20 C21 175.49(15) . . . . ?
C30 O1 B1 O2 -7.82(13) . . . . ?
C30 O1 B1 C42 171.84(12) . . . . ?
C31 O2 B1 O1 -15.63(13) . . . . ?
C31 O2 B1 C42 164.70(12) . . . . ?
C32 C30 C31 O2 -154.05(10) . . . . ?
C32 C30 C31 C34 -38.09(15) . . . . ?
C32 C30 C31 C35 88.16(14) . . . . ?
C33 C30 C31 O2 79.84(12) . . . . ?
C33 C30 C31 C34 -164.20(11) . . . . ?
C33 C30 C31 C35 -37.95(14) . . . . ?
C36 O3 B2 O4 -14.57(13) . . . . ?
C36 O3 B2 C42 165.37(12) . . . . ?
C37 O4 B2 O3 -10.87(13) . . . . ?
C37 O4 B2 C42 169.20(13) . . . . ?
C38 C36 C37 O4 76.93(13) . . . . ?
C38 C36 C37 C40 -41.07(15) . . . . ?
C38 C36 C37 C41 -167.20(12) . . . . ?
C39 C36 C37 O4 -154.10(11) . . . . ?
C39 C36 C37 C40 87.90(15) . . . . ?
C39 C36 C37 C41 -38.23(16) . . . . ?
C42 N3 C43 C44 -85.80(12) . . . . ?
C42 N3 C43 C48 148.91(10) . . . . ?
C42 N3 B3 O5 -12.76(18) . . . . ?
C42 N3 B3 O6 166.94(12) . . . . ?
C43 N3 C42 B1 98.40(12) . . . . ?
C43 N3 C42 B2 -85.51(13) . . . . ?
C43 N3 B3 O5 -173.94(11) . . . . ?
C43 N3 B3 O6 5.8(2) . . . . ?
C43 C44 C45 C46 55.86(15) . . . . ?
C44 C43 C48 C47 56.96(13) . . . . ?
C44 C45 C46 C47 -54.07(15) . . . . ?
C45 C46 C47 C48 54.99(15) . . . . ?
C46 C47 C48 C43 -56.54(14) . . . . ?
C48 C43 C44 C45 -57.15(14) . . . . ?
C49 O5 B3 O6 10.13(15) . . . . ?
C49 O5 B3 N3 -170.13(13) . . . . ?
C50 O6 B3 O5 13.78(15) . . . . ?
C50 O6 B3 N3 -165.95(13) . . . . ?
C51 C49 C50 O6 152.74(12) . . . . ?
C51 C49 C50 C53 38.63(17) . . . . ?
C51 C49 C50 C54 -89.38(16) . . . . ?
C52 C49 C50 O6 -79.51(14) . . . . ?
C52 C49 C50 C53 166.38(13) . . . . ?
C52 C49 C50 C54 38.37(17) . . . . ?
B1 O1 C30 C31 25.70(11) . . . . ?
B1 O1 C30 C32 147.32(10) . . . . ?
B1 O1 C30 C33 -92.32(11) . . . . ?
B1 O2 C31 C30 31.45(13) . . . . ?
B1 O2 C31 C34 -88.42(12) . . . . ?
B1 O2 C31 C35 152.53(11) . . . . ?
B1 C42 B2 O3 1.9(2) . . . . ?
B1 C42 B2 O4 -178.21(12) . . . . ?
B2 O3 C36 C37 31.67(12) . . . . ?
B2 O3 C36 C38 -86.71(12) . . . . ?
B2 O3 C36 C39 153.49(12) . . . . ?
B2 O4 C37 C36 30.48(13) . . . . ?
B2 O4 C37 C40 151.24(12) . . . . ?
B2 O4 C37 C41 -88.87(13) . . . . ?
B2 C42 B1 O1 3.5(2) . . . . ?
B2 C42 B1 O2 -176.93(12) . . . . ?
B3 O5 C49 C50 -27.86(14) . . . . ?
B3 O5 C49 C51 -149.58(13) . . . . ?
B3 O5 C49 C52 91.28(14) . . . . ?
B3 O6 C50 C49 -29.81(14) . . . . ?
B3 O6 C50 C53 88.64(14) . . . . ?
B3 O6 C50 C54 -152.02(13) . . . . ?
B3 N3 C42 B1 -64.41(15) . . . . ?
B3 N3 C42 B2 111.68(13) . . . . ?
B3 N3 C43 C44 75.73(15) . . . . ?
B3 N3 C43 C48 -49.56(15) . . . . ?
C55 C56 C57 C58 2.6(4) . . . . ?
C56 C55 C60 C59 0.0(4) . . . . ?
C56 C57 C58 C59 -1.7(4) . . . . ?
C57 C58 C59 C60 -0.1(3) . . . . ?
C58 C59 C60 C55 0.9(3) . . . . ?
C60 C55 C56 C57 -1.7(4) . . . . ?

_shelx_res_file                  
;
TITL s23msh114
    s23msh114.res
    created by SHELXL-2019/3 at 13:09:46 on 23-Nov-2023
CELL 1.54184 10.6784 12.5289 22.541 98.706 91.35 99.801
ZERR 2 0.0002 0.0002 0.0003 0.001 0.001 0.001
LATT 1
SFAC C H B Mg N O
UNIT 120 188 6 2 6 12

L.S. 10
PLAN  3
TEMP -123
CONF
FREE Mg1 C4
FREE Mg1 C2
BOND
list 4
MORE -1
BOND $H
fmap 2 53
acta
REM <olex2.extras>
REM <HklSrc "%.\\s23msh114.hkl">
REM </olex2.extras>

WGHT    0.069700    0.906000
FVAR       0.47999
MG1   4    0.311985    0.763537    0.711838    11.00000    0.01700    0.01751 =
         0.01955    0.00454    0.00208    0.00616
O1    6    0.314630    0.658492    0.772857    11.00000    0.01799    0.02219 =
         0.02227    0.00935    0.00448    0.00612
O2    6    0.403467    0.539168    0.823100    11.00000    0.02204    0.02920 =
         0.02539    0.01218    0.00646    0.01077
O3    6    0.496369    0.794343    0.700811    11.00000    0.01735    0.02186 =
         0.02992    0.01160    0.00388    0.00601
O4    6    0.699159    0.757015    0.689663    11.00000    0.01958    0.02679 =
         0.03284    0.01444    0.00477    0.00777
O5    6    0.667142    0.697640    0.876504    11.00000    0.03349    0.03391 =
         0.02129   -0.00102   -0.00375    0.01528
O6    6    0.776058    0.552709    0.864376    11.00000    0.03428    0.03751 =
         0.01877    0.00545   -0.00019    0.01763
N1    5    0.218450    0.889655    0.740273    11.00000    0.02253    0.01791 =
         0.02412    0.00485    0.00402    0.00729
N2    5    0.201905    0.713522    0.632997    11.00000    0.02052    0.02026 =
         0.02048    0.00500    0.00180    0.00670
N3    5    0.656655    0.589134    0.775763    11.00000    0.01917    0.02038 =
         0.02054    0.00522    0.00108    0.00744
C1    1    0.007185    0.907704    0.778898    11.00000    0.02752    0.02849 =
         0.03319    0.00594    0.01077    0.01126
AFIX 137
H1A   2    0.040330    0.912888    0.820342    11.00000   -1.50000
H1B   2   -0.078904    0.864239    0.774075    11.00000   -1.50000
H1C   2    0.004644    0.981463    0.769933    11.00000   -1.50000
AFIX   0
C2    1    0.092816    0.852945    0.736218    11.00000    0.02373    0.02131 =
         0.02508    0.00991    0.00698    0.01035
C3    1    0.032313    0.761493    0.695480    11.00000    0.01858    0.02307 =
         0.02904    0.01000    0.00478    0.00690
AFIX  43
H3    2   -0.052812    0.733743    0.703799    11.00000   -1.20000
AFIX   0
C4    1    0.078750    0.704437    0.643986    11.00000    0.02087    0.01975 =
         0.02557    0.00851   -0.00094    0.00511
C5    1   -0.021585    0.627168    0.602256    11.00000    0.02255    0.03001 =
         0.03500    0.00217   -0.00305    0.00403
AFIX 137
H5A   2    0.007894    0.619444    0.561236    11.00000   -1.50000
H5B   2   -0.100837    0.656833    0.603102    11.00000   -1.50000
H5C   2   -0.036739    0.555225    0.615428    11.00000   -1.50000
AFIX   0
C6    1    0.266559    0.999454    0.769939    11.00000    0.02324    0.01987 =
         0.02743    0.00330    0.00764    0.00813
C7    1    0.339937    1.017923    0.824642    11.00000    0.02952    0.02371 =
         0.02740    0.00289    0.00579    0.00871
C8    1    0.394849    1.125206    0.849400    11.00000    0.03494    0.02683 =
         0.03307   -0.00058    0.00230    0.00618
AFIX  43
H8    2    0.444004    1.137774    0.886264    11.00000   -1.20000
AFIX   0
C9    1    0.379519    1.213360    0.821685    11.00000    0.03348    0.02132 =
         0.04075   -0.00106    0.00689    0.00321
AFIX  43
H9    2    0.418867    1.285626    0.838822    11.00000   -1.20000
AFIX   0
C10   1    0.306302    1.195065    0.768783    11.00000    0.03311    0.02001 =
         0.03976    0.00716    0.01005    0.00780
AFIX  43
H10   2    0.295055    1.255896    0.749938    11.00000   -1.20000
AFIX   0
C11   1    0.248204    1.090046    0.742047    11.00000    0.02695    0.02167 =
         0.03160    0.00594    0.00747    0.00807
C12   1    0.356994    0.926478    0.859861    11.00000    0.03925    0.02529 =
         0.02448    0.00209    0.00114    0.00884
AFIX  13
H12   2    0.321782    0.855048    0.833964    11.00000   -1.20000
AFIX   0
C13   1    0.496705    0.925462    0.876311    11.00000    0.04565    0.04626 =
         0.06272    0.02295   -0.00841    0.01024
AFIX 137
H13A  2    0.543729    0.917050    0.839568    11.00000   -1.50000
H13B  2    0.502209    0.864096    0.897963    11.00000   -1.50000
H13C  2    0.533582    0.994588    0.901930    11.00000   -1.50000
AFIX   0
C14   1    0.279682    0.935309    0.916122    11.00000    0.07505    0.03678 =
         0.03266    0.00749    0.01778    0.01846
AFIX 137
H14A  2    0.311180    1.005423    0.942014    11.00000   -1.50000
H14B  2    0.288499    0.874884    0.938004    11.00000   -1.50000
H14C  2    0.189839    0.931276    0.904390    11.00000   -1.50000
AFIX   0
C15   1    0.167915    1.079469    0.683906    11.00000    0.03750    0.02113 =
         0.03820    0.00933    0.00079    0.00883
AFIX  13
H15   2    0.132635    1.000076    0.670310    11.00000   -1.20000
AFIX   0
C16   1    0.247387    1.122553    0.634242    11.00000    0.05109    0.03421 =
         0.03787    0.01380    0.00735    0.01960
AFIX 137
H16A  2    0.193413    1.113777    0.597449    11.00000   -1.50000
H16B  2    0.316894    1.081117    0.626567    11.00000   -1.50000
H16C  2    0.282804    1.200389    0.646871    11.00000   -1.50000
AFIX   0
C17   1    0.056055    1.142116    0.693238    11.00000    0.03502    0.03418 =
         0.05307    0.01598    0.00138    0.01076
AFIX 137
H17A  2    0.089046    1.220680    0.704702    11.00000   -1.50000
H17B  2    0.004444    1.115571    0.725148    11.00000   -1.50000
H17C  2    0.003441    1.129994    0.655808    11.00000   -1.50000
AFIX   0
C18   1    0.238474    0.670807    0.574004    11.00000    0.02028    0.02485 =
         0.02002    0.00306   -0.00028    0.00370
C19   1    0.272652    0.566526    0.562981    11.00000    0.02819    0.02685 =
         0.02140    0.00324    0.00104    0.00743
C20   1    0.316053    0.529895    0.506771    11.00000    0.04110    0.03366 =
         0.02620    0.00034    0.00522    0.01362
AFIX  43
H20   2    0.340984    0.460004    0.499483    11.00000   -1.20000
AFIX   0
C21   1    0.323213    0.593399    0.461902    11.00000    0.05153    0.04383 =
         0.02305    0.00183    0.01014    0.01324
AFIX  43
H21   2    0.351894    0.567229    0.423739    11.00000   -1.20000
AFIX   0
C22   1    0.288446    0.695428    0.472687    11.00000    0.05156    0.04011 =
         0.02300    0.01113    0.00737    0.00974
AFIX  43
H22   2    0.293251    0.738703    0.441385    11.00000   -1.20000
AFIX   0
C23   1    0.246392    0.737001    0.528253    11.00000    0.03141    0.02837 =
         0.02380    0.00588    0.00057    0.00544
C24   1    0.258072    0.488557    0.608508    11.00000    0.04796    0.02691 =
         0.02483    0.00537    0.00654    0.01697
AFIX  13
H24   2    0.233243    0.528948    0.646922    11.00000   -1.20000
AFIX   0
C25   1    0.381284    0.448453    0.621514    11.00000    0.05182    0.03211 =
         0.04323    0.00416   -0.01566    0.01263
AFIX 137
H25A  2    0.369743    0.404996    0.654282    11.00000   -1.50000
H25B  2    0.449679    0.511622    0.633235    11.00000   -1.50000
H25C  2    0.403688    0.402944    0.585391    11.00000   -1.50000
AFIX   0
C26   1    0.152240    0.390415    0.587774    11.00000    0.03881    0.03674 =
         0.06215    0.02223    0.01023    0.01046
AFIX 137
H26A  2    0.177732    0.345631    0.552127    11.00000   -1.50000
H26B  2    0.074085    0.416586    0.577870    11.00000   -1.50000
H26C  2    0.137038    0.346096    0.620029    11.00000   -1.50000
AFIX   0
C27   1    0.208823    0.850088    0.536559    11.00000    0.04439    0.02940 =
         0.02734    0.01108    0.00174    0.00923
AFIX  13
H27   2    0.218889    0.880623    0.580375    11.00000   -1.20000
AFIX   0
C28   1    0.293590    0.930423    0.502637    11.00000    0.06019    0.03482 =
         0.03510    0.01607    0.00277    0.00555
AFIX 137
H28A  2    0.383283    0.930541    0.512962    11.00000   -1.50000
H28B  2    0.274702    1.004410    0.514110    11.00000   -1.50000
H28C  2    0.276719    0.907429    0.459256    11.00000   -1.50000
AFIX   0
C29   1    0.069998    0.844096    0.516113    11.00000    0.04808    0.04597 =
         0.06465    0.02218    0.00029    0.01697
AFIX 137
H29A  2    0.058120    0.815534    0.473039    11.00000   -1.50000
H29B  2    0.048019    0.917609    0.523681    11.00000   -1.50000
H29C  2    0.014825    0.795303    0.538505    11.00000   -1.50000
AFIX   0
C30   1    0.210789    0.592869    0.801844    11.00000    0.02027    0.02355 =
         0.02356    0.01012    0.00622    0.00606
C31   1    0.286977    0.553828    0.851304    11.00000    0.02296    0.02560 =
         0.02269    0.00879    0.00539    0.00828
C32   1    0.113887    0.661507    0.825781    11.00000    0.02358    0.03029 =
         0.03140    0.01314    0.00988    0.01068
AFIX 137
H32A  2    0.157148    0.727043    0.852595    11.00000   -1.50000
H32B  2    0.051764    0.618387    0.848077    11.00000   -1.50000
H32C  2    0.069997    0.683538    0.792172    11.00000   -1.50000
AFIX   0
C33   1    0.147715    0.498789    0.754409    11.00000    0.02369    0.02851 =
         0.02678    0.00922    0.00330    0.00274
AFIX 137
H33A  2    0.111267    0.528097    0.721323    11.00000   -1.50000
H33B  2    0.080002    0.452560    0.772195    11.00000   -1.50000
H33C  2    0.211123    0.454921    0.739060    11.00000   -1.50000
AFIX   0
C34   1    0.320282    0.639605    0.907499    11.00000    0.03458    0.03246 =
         0.02451    0.00649    0.00295    0.00882
AFIX 137
H34A  2    0.242818    0.648324    0.928804    11.00000   -1.50000
H34B  2    0.358614    0.709828    0.895991    11.00000   -1.50000
H34C  2    0.380830    0.615823    0.933839    11.00000   -1.50000
AFIX   0
C35   1    0.223764    0.445634    0.868793    11.00000    0.03185    0.02869 =
         0.02852    0.01355    0.00762    0.00836
AFIX 137
H35A  2    0.277241    0.425658    0.899811    11.00000   -1.50000
H35B  2    0.212952    0.388239    0.833407    11.00000   -1.50000
H35C  2    0.140350    0.453262    0.884434    11.00000   -1.50000
AFIX   0
C36   1    0.571687    0.884971    0.675169    11.00000    0.02048    0.02460 =
         0.03632    0.01560    0.00546    0.00442
C37   1    0.676993    0.826810    0.646516    11.00000    0.02172    0.02819 =
         0.03096    0.01356    0.00381    0.00721
C38   1    0.621730    0.976167    0.726980    11.00000    0.03939    0.02349 =
         0.05020    0.00542    0.00997    0.00462
AFIX 137
H38A  2    0.550056    0.999751    0.748543    11.00000   -1.50000
H38B  2    0.670625    1.038410    0.711244    11.00000   -1.50000
H38C  2    0.676752    0.949095    0.754533    11.00000   -1.50000
AFIX   0
C39   1    0.486586    0.924472    0.632044    11.00000    0.02701    0.04371 =
         0.05412    0.03205    0.00652    0.01232
AFIX 137
H39A  2    0.449010    0.863036    0.601051    11.00000   -1.50000
H39B  2    0.536728    0.981945    0.613090    11.00000   -1.50000
H39C  2    0.418701    0.954111    0.653959    11.00000   -1.50000
AFIX   0
C40   1    0.799292    0.904667    0.639501    11.00000    0.02357    0.03709 =
         0.04742    0.02396    0.00797    0.00617
AFIX 137
H40A  2    0.861773    0.862805    0.620985    11.00000   -1.50000
H40B  2    0.833243    0.943866    0.679089    11.00000   -1.50000
H40C  2    0.781808    0.957587    0.613899    11.00000   -1.50000
AFIX   0
C41   1    0.633086    0.753859    0.586634    11.00000    0.03963    0.04452 =
         0.03067    0.00767    0.00558    0.00963
AFIX 137
H41A  2    0.624955    0.799812    0.555715    11.00000   -1.50000
H41B  2    0.550483    0.708291    0.590679    11.00000   -1.50000
H41C  2    0.695617    0.706618    0.575046    11.00000   -1.50000
AFIX   0
C42   1    0.553848    0.644194    0.756927    11.00000    0.01923    0.02058 =
         0.02047    0.00385   -0.00016    0.00740
C43   1    0.678503    0.492975    0.733750    11.00000    0.02071    0.02044 =
         0.01966    0.00510    0.00154    0.00601
AFIX  13
H43   2    0.656686    0.506130    0.692389    11.00000   -1.20000
AFIX   0
C44   1    0.591320    0.387816    0.743682    11.00000    0.02238    0.02297 =
         0.02826    0.00503    0.00423    0.00358
AFIX  23
H44A  2    0.501727    0.398696    0.741700    11.00000   -1.20000
H44B  2    0.610602    0.371912    0.784286    11.00000   -1.20000
AFIX   0
C45   1    0.607549    0.289674    0.696667    11.00000    0.02832    0.02158 =
         0.03461    0.00221    0.00294    0.00232
AFIX  23
H45A  2    0.553409    0.222480    0.705950    11.00000   -1.20000
H45B  2    0.579400    0.301846    0.656448    11.00000   -1.20000
AFIX   0
C46   1    0.745955    0.273882    0.695903    11.00000    0.03309    0.02254 =
         0.03145    0.00215    0.00270    0.00956
AFIX  23
H46A  2    0.755344    0.214439    0.662873    11.00000   -1.20000
H46B  2    0.770434    0.251611    0.734239    11.00000   -1.20000
AFIX   0
C47   1    0.834488    0.379232    0.687267    11.00000    0.02259    0.02774 =
         0.02976    0.00049    0.00435    0.00808
AFIX  23
H47A  2    0.816978    0.396339    0.646744    11.00000   -1.20000
H47B  2    0.923862    0.367939    0.689855    11.00000   -1.20000
AFIX   0
C48   1    0.817036    0.476320    0.734700    11.00000    0.02048    0.02323 =
         0.02640    0.00155    0.00209    0.00495
AFIX  23
H48A  2    0.842320    0.462506    0.775003    11.00000   -1.20000
H48B  2    0.872722    0.543719    0.726651    11.00000   -1.20000
AFIX   0
C49   1    0.745408    0.706241    0.930728    11.00000    0.03251    0.04454 =
         0.02066   -0.00092   -0.00323    0.01304
C50   1    0.768409    0.586932    0.928445    11.00000    0.03432    0.04842 =
         0.01860    0.00720    0.00022    0.01639
C51   1    0.673523    0.748589    0.984386    11.00000    0.04693    0.06406 =
         0.02528   -0.00875   -0.00162    0.02269
AFIX 137
H51A  2    0.661761    0.823711    0.981926    11.00000   -1.50000
H51B  2    0.722336    0.747927    1.021654    11.00000   -1.50000
H51C  2    0.590239    0.701367    0.984089    11.00000   -1.50000
AFIX   0
C52   1    0.866327    0.787525    0.925233    11.00000    0.04194    0.04980 =
         0.03851   -0.00494   -0.00441    0.00225
AFIX 137
H52A  2    0.912080    0.759238    0.890796    11.00000   -1.50000
H52B  2    0.920633    0.797594    0.962015    11.00000   -1.50000
H52C  2    0.844106    0.858066    0.919350    11.00000   -1.50000
AFIX   0
C53   1    0.655479    0.511567    0.948559    11.00000    0.04831    0.05701 =
         0.03049    0.01745    0.00513    0.01391
AFIX 137
H53A  2    0.577631    0.518844    0.926784    11.00000   -1.50000
H53B  2    0.647120    0.531922    0.991818    11.00000   -1.50000
H53C  2    0.669012    0.435436    0.940019    11.00000   -1.50000
AFIX   0
C54   1    0.890680    0.575028    0.960687    11.00000    0.04231    0.07479 =
         0.02540    0.01165   -0.00273    0.02621
AFIX 137
H54A  2    0.898629    0.497426    0.955555    11.00000   -1.50000
H54B  2    0.888704    0.603299    1.003577    11.00000   -1.50000
H54C  2    0.963556    0.616683    0.943721    11.00000   -1.50000
AFIX   0
B1    3    0.430001    0.614345    0.783691    11.00000    0.02271    0.02055 =
         0.01995    0.00413    0.00047    0.00705
B2    3    0.586260    0.727146    0.717351    11.00000    0.01791    0.02074 =
         0.02221    0.00339   -0.00022    0.00531
B3    3    0.698691    0.611907    0.836335    11.00000    0.02144    0.02544 =
         0.02368    0.00635    0.00171    0.00765

C55   1   -0.181463    0.253374    0.875411    11.00000    0.07011    0.08071 =
         0.06122    0.00592   -0.00389    0.02026
AFIX  43
H55   2   -0.233648    0.300107    0.861939    11.00000   -1.20000
AFIX   0
C56   1   -0.220681    0.191692    0.919051    11.00000    0.05699    0.08728 =
         0.07047    0.00018    0.01472    0.01225
AFIX  43
H56   2   -0.299623    0.197178    0.936790    11.00000   -1.20000
AFIX   0
C57   1   -0.147199    0.122638    0.937116    11.00000    0.09962    0.05974 =
         0.04981    0.01121    0.03267    0.00132
AFIX  43
H57   2   -0.176651    0.077951    0.966184    11.00000   -1.20000
AFIX   0
C58   1   -0.028516    0.117225    0.913050    11.00000    0.08395    0.05281 =
         0.04488   -0.00155    0.00936    0.02134
AFIX  43
H58   2    0.023864    0.070512    0.926383    11.00000   -1.20000
AFIX   0
C59   1    0.011325    0.179903    0.870116    11.00000    0.05403    0.05369 =
         0.05182   -0.00410    0.01463   -0.00437
AFIX  43
H59   2    0.091733    0.177230    0.853346    11.00000   -1.20000
AFIX   0
C60   1   -0.065716    0.246481    0.851551    11.00000    0.06653    0.05788 =
         0.05441    0.00977    0.00399   -0.00385
AFIX  43
H60   2   -0.038245    0.289098    0.821299    11.00000   -1.20000
AFIX   0
HKLF 4


REM  s23msh114
REM wR2 = 0.1234, GooF = S = 1.046, Restrained GooF = 1.046 for all data
REM R1 = 0.0448 for 10843 Fo > 4sig(Fo) and 0.0473 for all 11646 data
REM 680 parameters refined using 0 restraints

END

WGHT      0.0697      0.9062

REM Highest difference peak  0.399,  deepest hole -0.244,  1-sigma level  0.043
Q1    1  -0.2876  0.2519  0.8678  11.00000  0.05    0.40
Q2    1  -0.0879  0.0814  0.9535  11.00000  0.05    0.38
Q3    1  -0.3319  0.2035  0.9426  11.00000  0.05    0.37
;
_shelx_res_checksum              5951
####################################################################### 
# 
# This file contains crystal structure data downloaded from the 
# Cambridge Structural Database (CSD) hosted by the Cambridge 
# Crystallographic Data Centre (CCDC).
# 
# Full information about CCDC data access policies and citation 
# guidelines are available at http://www.ccdc.cam.ac.uk/access/V1 
# 
# Audit and citation data items may have been added by the CCDC. 
# Please retain this information to preserve the provenance of 
# this file and to allow appropriate attribution of the data. 
# 
#######################################################################

data_e24msh02-cpd-8
_database_code_depnum_ccdc_archive 'CCDC 2341390'
loop_
_audit_author_name
_audit_author_address
'Mary Mahon'
;University of Bath
United Kingdom
;
_audit_update_record             
;
2024-03-19 deposited with the CCDC.	2024-04-30 downloaded from the CCDC.
;
_audit_creation_date             2024-01-09
_audit_creation_method           
;
Olex2 1.5
(compiled 2023.08.24 svn.re1ec1418 for OlexSys, GUI svn.r6817)
;
_shelx_SHELXL_version_number     2019/3
_chemical_name_common            ?
_chemical_name_systematic        ?
_chemical_formula_moiety         'C50 H82 B3 Mg N3 O6, 0.5(C6 H14)'
_chemical_formula_sum            'C53 H89 B3 Mg N3 O6'
_chemical_formula_weight         921.01
_chemical_melting_point          ?
loop_
_atom_type_symbol
_atom_type_description
_atom_type_scat_dispersion_real
_atom_type_scat_dispersion_imag
_atom_type_scat_source
C C 0.0033 0.0016 'International Tables Vol C Tables 4.2.6.8 and 6.1.1.4'
H H 0.0000 0.0000 'International Tables Vol C Tables 4.2.6.8 and 6.1.1.4'
B B 0.0013 0.0007 'International Tables Vol C Tables 4.2.6.8 and 6.1.1.4'
Mg Mg 0.0486 0.0363 'International Tables Vol C Tables 4.2.6.8 and 6.1.1.4'
N N 0.0061 0.0033 'International Tables Vol C Tables 4.2.6.8 and 6.1.1.4'
O O 0.0106 0.0060 'International Tables Vol C Tables 4.2.6.8 and 6.1.1.4'

_shelx_space_group_comment       
;
The symmetry employed for this shelxl refinement is uniquely defined
by the following loop, which should always be used as a source of
symmetry information in preference to the above space-group names.
They are only intended as comments.
;
_space_group_crystal_system      triclinic
_space_group_IT_number           2
_space_group_name_H-M_alt        'P -1'
_space_group_name_Hall           '-P 1'
loop_
_space_group_symop_operation_xyz
'x, y, z'
'-x, -y, -z'

_cell_length_a                   11.6016(4)
_cell_length_b                   11.9817(4)
_cell_length_c                   21.7312(6)
_cell_angle_alpha                93.165(3)
_cell_angle_beta                 90.606(2)
_cell_angle_gamma                114.468(3)
_cell_volume                     2743.44(16)
_cell_formula_units_Z            2
_cell_measurement_reflns_used    16872
_cell_measurement_temperature    149.9(6)
_cell_measurement_theta_max      30.0910
_cell_measurement_theta_min      3.2020
_shelx_estimated_absorpt_T_max   ?
_shelx_estimated_absorpt_T_min   ?
_exptl_absorpt_coefficient_mu    0.080
_exptl_absorpt_correction_T_max  0.999
_exptl_absorpt_correction_T_min  0.998
_exptl_absorpt_correction_type   analytical
_exptl_absorpt_process_details   
;
CrysAlisPro 1.171.39.46 (Rigaku Oxford Diffraction, 2018)
Analytical numeric absorption correction using a multifaceted crystal
			model based on expressions derived by R.C. Clark & J.S. Reid.
(Clark, R. C. & Reid, J. S. (1995). Acta Cryst. A51, 887-897)
Empirical absorption correction using spherical harmonics,
 implemented in SCALE3 ABSPACK scaling algorithm.
;
_exptl_absorpt_special_details   ?
_exptl_crystal_colour            colourless
_exptl_crystal_colour_primary    colourless
_exptl_crystal_density_diffrn    1.115
_exptl_crystal_density_meas      ?
_exptl_crystal_density_method    ?
_exptl_crystal_description       block
_exptl_crystal_F_000             1006
_exptl_crystal_size_max          0.419
_exptl_crystal_size_mid          0.358
_exptl_crystal_size_min          0.21
_exptl_transmission_factor_max   ?
_exptl_transmission_factor_min   ?
_diffrn_reflns_av_R_equivalents  0.0308
_diffrn_reflns_av_unetI/netI     0.0392
_diffrn_reflns_Laue_measured_fraction_full 0.998
_diffrn_reflns_Laue_measured_fraction_max 0.932
_diffrn_reflns_limit_h_max       15
_diffrn_reflns_limit_h_min       -15
_diffrn_reflns_limit_k_max       15
_diffrn_reflns_limit_k_min       -16
_diffrn_reflns_limit_l_max       29
_diffrn_reflns_limit_l_min       -29
_diffrn_reflns_number            48452
_diffrn_reflns_point_group_measured_fraction_full 0.998
_diffrn_reflns_point_group_measured_fraction_max 0.932
_diffrn_reflns_theta_full        25.242
_diffrn_reflns_theta_max         29.575
_diffrn_reflns_theta_min         3.199
_diffrn_ambient_environment      N~2~
_diffrn_ambient_temperature      149.9(6)
_diffrn_detector                 'CCD plate'
_diffrn_detector_area_resol_mean 16.1468
_diffrn_detector_type            EosS2
_diffrn_measured_fraction_theta_full 0.998
_diffrn_measured_fraction_theta_max 0.932
_diffrn_measurement_device       'four-circle diffractometer'
_diffrn_measurement_device_type  'New Xcalibur, EosS2'
_diffrn_measurement_method       '\w scans'
_diffrn_radiation_monochromator  graphite
_diffrn_radiation_probe          x-ray
_diffrn_radiation_type           'Mo K\a'
_diffrn_radiation_wavelength     0.71073
_diffrn_source                   'fine-focus sealed X-ray tube'
_diffrn_source_type              'Enhance (Mo) X-ray Source'
_reflns_Friedel_coverage         0.000
_reflns_Friedel_fraction_full    .
_reflns_Friedel_fraction_max     .
_reflns_number_gt                10425
_reflns_number_total             14354
_reflns_special_details          
;
 Reflections were merged by SHELXL according to the crystal
 class for the calculation of statistics and refinement.
 
 _reflns_Friedel_fraction is defined as the number of unique
 Friedel pairs measured divided by the number that would be
 possible theoretically, ignoring centric projections and
 systematic absences.
;
_reflns_threshold_expression     'I > 2\s(I)'
_computing_cell_refinement       'CrysAlisPro 1.171.39.46 (Rigaku OD, 2018)'
_computing_data_collection       'CrysAlisPro 1.171.39.46 (Rigaku OD, 2018)'
_computing_data_reduction        'CrysAlisPro 1.171.39.46 (Rigaku OD, 2018)'
_computing_molecular_graphics    'Olex2 1.5 (Dolomanov et al., 2009)'
_computing_publication_material  'Olex2 1.5 (Dolomanov et al., 2009)'
_computing_structure_refinement  'SHELXL 2019/3 (Sheldrick, 2015)'
_computing_structure_solution    'SHELXT  (Sheldrick, 2015)'
_refine_diff_density_max         0.358
_refine_diff_density_min         -0.234
_refine_diff_density_rms         0.046
_refine_ls_extinction_coef       .
_refine_ls_extinction_method     none
_refine_ls_goodness_of_fit_ref   1.019
_refine_ls_hydrogen_treatment    mixed
_refine_ls_matrix_type           full
_refine_ls_number_parameters     649
_refine_ls_number_reflns         14354
_refine_ls_number_restraints     73
_refine_ls_R_factor_all          0.0791
_refine_ls_R_factor_gt           0.0510
_refine_ls_restrained_S_all      1.019
_refine_ls_shift/su_max          0.001
_refine_ls_shift/su_mean         0.000
_refine_ls_structure_factor_coef Fsqd
_refine_ls_weighting_details     
'w=1/[\s^2^(Fo^2^)+(0.0474P)^2^+1.4667P] where P=(Fo^2^+2Fc^2^)/3'
_refine_ls_weighting_scheme      calc
_refine_ls_wR_factor_gt          0.1142
_refine_ls_wR_factor_ref         0.1307
_refine_special_details          
;
The asymmetric unit plays host to one molecule of the magnesium complex 
and half of a molecule of hexane. The latter lies proximate to a 
crystallographic inversion centre which serves to generate the remainder. 
The solvent content was modelled to take account of 85:15 disorder with 
the inclusion of appropriate distance and ADP restraints.
;
_olex2_refinement_description    
;
1. Fixed Uiso
 At 1.2 times of:
  All C(H) groups, All C(H,H) groups
 At 1.5 times of:
  All C(H,H,H) groups
2. Restrained distances
 C51-C52 \\sim C51A-C52A \\sim C52-C53 \\sim C52A-C53A
 with sigma of 0.005
 C51-C53 \\sim C51A-C53A
 with sigma of 0.02
3. Uiso/Uaniso restraints and constraints
C51A \\sim C51 \\sim C52 \\sim C53 \\sim C52A \\sim C53A: within 2A with sigma
of 0.02 and sigma for terminal atoms of 0.01 within 2A
4. Others
 Fixed Sof: C51(0.85) H51A(0.85) H51B(0.85) H51C(0.85) C52(0.85) H52A(0.85)
 H52B(0.85) C53(0.85) H53A(0.85) H53B(0.85) C51A(0.15) H51D(0.15) H51E(0.15)
 H51F(0.15) C52A(0.15) H52C(0.15) H52D(0.15) C53A(0.15) H53C(0.15) H53D(0.15)
5.a Ternary CH refined with riding coordinates:
 C12(H12), C15(H15), C24(H24), C27(H27)
5.b Secondary CH2 refined with riding coordinates:
 C37(H37A,H37B), C39(H39A,H39B), C46(H46A,H46B), C48(H48A,H48B), C52(H52A,
 H52B), C53(H53A,H53B), C52A(H52C,H52D), C53A(H53C,H53D)
5.c Aromatic/amide H refined with riding coordinates:
 C8(H8), C9(H9), C10(H10), C20(H20), C21(H21), C22(H22)
5.d Idealised Me refined as rotating group:
 C1(H1A,H1B,H1C), C5(H5A,H5B,H5C), C13(H13A,H13B,H13C), C14(H14A,H14B,H14C),
 C16(H16A,H16B,H16C), C17(H17A,H17B,H17C), C25(H25A,H25B,H25C), C26(H26A,H26B,
 H26C), C28(H28A,H28B,H28C), C29(H29A,H29B,H29C), C31(H31A,H31B,H31C), C32(H32A,
 H32B,H32C), C34(H34A,H34B,H34C), C35(H35A,H35B,H35C), C40(H40A,H40B,H40C),
 C41(H41A,H41B,H41C), C43(H43A,H43B,H43C), C44(H44A,H44B,H44C), C45(H45A,H45B,
 H45C), C49(H49A,H49B,H49C), C50(H50A,H50B,H50C), C51(H51A,H51B,H51C),
 C51A(H51D,H51E,H51F)
;
_atom_sites_solution_hydrogens   mixed
_atom_sites_solution_primary     dual
_atom_sites_solution_secondary   ?
loop_
_atom_site_label
_atom_site_type_symbol
_atom_site_fract_x
_atom_site_fract_y
_atom_site_fract_z
_atom_site_U_iso_or_equiv
_atom_site_adp_type
_atom_site_occupancy
_atom_site_site_symmetry_order
_atom_site_calc_flag
_atom_site_refinement_flags_posn
_atom_site_refinement_flags_adp
_atom_site_refinement_flags_occupancy
_atom_site_disorder_assembly
_atom_site_disorder_group
Mg1 Mg 0.22145(4) 0.67103(4) 0.24793(2) 0.01759(11) Uani 1 1 d . . . . .
O1 O 0.54906(10) 0.79922(10) 0.21043(5) 0.0300(3) Uani 1 1 d . . . . .
O2 O 0.47741(10) 0.73809(10) 0.11042(5) 0.0276(2) Uani 1 1 d . . . . .
O3 O 0.34580(11) 0.42252(10) 0.25001(5) 0.0272(2) Uani 1 1 d . . . . .
O4 O 0.41941(11) 0.62348(10) 0.30044(5) 0.0284(2) Uani 1 1 d . . . . .
O5 O 0.08761(9) 0.56538(9) 0.18081(4) 0.0193(2) Uani 1 1 d . . . . .
O6 O 0.05803(10) 0.45688(11) 0.08139(5) 0.0308(3) Uani 1 1 d . . . . .
N1 N 0.20279(11) 0.83520(11) 0.24862(5) 0.0194(2) Uani 1 1 d . . . . .
N2 N 0.12334(11) 0.62033(11) 0.32912(5) 0.0183(2) Uani 1 1 d . . . . .
N3 N 0.25619(11) 0.51670(11) 0.14089(5) 0.0184(2) Uani 1 1 d . . . . .
C1 C 0.06887(16) 0.94991(15) 0.26262(8) 0.0320(4) Uani 1 1 d . . . . .
H1A H 0.141157 1.026272 0.276542 0.048 Uiso 1 1 calc R U . . .
H1B H -0.005459 0.942290 0.286049 0.048 Uiso 1 1 calc R U . . .
H1C H 0.050566 0.951326 0.218614 0.048 Uiso 1 1 calc R U . . .
C2 C 0.10041(14) 0.84121(13) 0.27293(7) 0.0217(3) Uani 1 1 d . . . . .
C3 C 0.01712(14) 0.75273(14) 0.31056(7) 0.0223(3) Uani 1 1 d . . . . .
H3 H -0.0537(16) 0.7673(15) 0.3224(7) 0.022(4) Uiso 1 1 d . . . . .
C4 C 0.03391(13) 0.66023(13) 0.34130(6) 0.0210(3) Uani 1 1 d . . . . .
C5 C -0.05648(16) 0.60965(18) 0.39302(8) 0.0351(4) Uani 1 1 d . . . . .
H5A H -0.053010 0.533676 0.405451 0.053 Uiso 1 1 calc R U . . .
H5B H -0.142935 0.592343 0.378669 0.053 Uiso 1 1 calc R U . . .
H5C H -0.031833 0.670274 0.428349 0.053 Uiso 1 1 calc R U . . .
C6 C 0.28958(14) 0.94373(13) 0.22098(7) 0.0233(3) Uani 1 1 d . . . . .
C7 C 0.39671(15) 1.02490(14) 0.25671(8) 0.0267(3) Uani 1 1 d . . . . .
C8 C 0.47848(16) 1.13284(15) 0.23118(9) 0.0328(4) Uani 1 1 d . . . . .
H8 H 0.551639 1.188105 0.254423 0.039 Uiso 1 1 calc R U . . .
C9 C 0.45508(17) 1.16071(15) 0.17294(9) 0.0353(4) Uani 1 1 d . . . . .
H9 H 0.510136 1.235926 0.156997 0.042 Uiso 1 1 calc R U . . .
C10 C 0.35164(16) 1.07922(15) 0.13788(8) 0.0326(4) Uani 1 1 d . . . . .
H10 H 0.337179 1.098551 0.097517 0.039 Uiso 1 1 calc R U . . .
C11 C 0.26776(15) 0.96903(14) 0.16038(7) 0.0268(3) Uani 1 1 d . . . . .
C12 C 0.41953(15) 0.99858(16) 0.32230(8) 0.0309(4) Uani 1 1 d . . . . .
H12 H 0.383708 0.907282 0.324263 0.037 Uiso 1 1 calc R U . . .
C13 C 0.55983(19) 1.0492(3) 0.34129(11) 0.0599(6) Uani 1 1 d . . . . .
H13A H 0.603597 1.017187 0.311664 0.090 Uiso 1 1 calc R U . . .
H13B H 0.569055 1.023794 0.382481 0.090 Uiso 1 1 calc R U . . .
H13C H 0.596946 1.139119 0.341922 0.090 Uiso 1 1 calc R U . . .
C14 C 0.3497(2) 1.0468(2) 0.36838(9) 0.0498(5) Uani 1 1 d . . . . .
H14A H 0.376882 1.135238 0.364823 0.075 Uiso 1 1 calc R U . . .
H14B H 0.369196 1.032014 0.410328 0.075 Uiso 1 1 calc R U . . .
H14C H 0.258184 1.004169 0.359549 0.075 Uiso 1 1 calc R U . . .
C15 C 0.15850(16) 0.87934(16) 0.11923(8) 0.0329(4) Uani 1 1 d . . . . .
H15 H 0.098135 0.817965 0.146036 0.039 Uiso 1 1 calc R U . . .
C16 C 0.2055(2) 0.80948(19) 0.07240(9) 0.0474(5) Uani 1 1 d . . . . .
H16A H 0.133253 0.748336 0.047978 0.071 Uiso 1 1 calc R U . . .
H16B H 0.249424 0.767975 0.094146 0.071 Uiso 1 1 calc R U . . .
H16C H 0.264162 0.867277 0.045002 0.071 Uiso 1 1 calc R U . . .
C17 C 0.08499(19) 0.9403(2) 0.08589(10) 0.0478(5) Uani 1 1 d . . . . .
H17A H 0.139532 0.995212 0.056173 0.072 Uiso 1 1 calc R U . . .
H17B H 0.058263 0.987902 0.116071 0.072 Uiso 1 1 calc R U . . .
H17C H 0.010153 0.876946 0.064091 0.072 Uiso 1 1 calc R U . . .
C18 C 0.14495(13) 0.54550(14) 0.37366(6) 0.0207(3) Uani 1 1 d . . . . .
C19 C 0.21362(14) 0.60237(15) 0.42910(7) 0.0257(3) Uani 1 1 d . . . . .
C20 C 0.23593(16) 0.52919(17) 0.47118(7) 0.0320(4) Uani 1 1 d . . . . .
H20 H 0.281470 0.566519 0.508807 0.038 Uiso 1 1 calc R U . . .
C21 C 0.19364(16) 0.40436(17) 0.45957(8) 0.0338(4) Uani 1 1 d . . . . .
H21 H 0.211157 0.356405 0.488572 0.041 Uiso 1 1 calc R U . . .
C22 C 0.12545(16) 0.34910(16) 0.40539(8) 0.0303(3) Uani 1 1 d . . . . .
H22 H 0.095745 0.262702 0.397677 0.036 Uiso 1 1 calc R U . . .
C23 C 0.09924(14) 0.41764(14) 0.36168(7) 0.0233(3) Uani 1 1 d . . . . .
C24 C 0.26510(17) 0.74032(16) 0.44494(8) 0.0334(4) Uani 1 1 d . . . . .
H24 H 0.235960 0.778071 0.411643 0.040 Uiso 1 1 calc R U . . .
C25 C 0.40933(19) 0.79920(19) 0.44857(11) 0.0502(5) Uani 1 1 d . . . . .
H25A H 0.439675 0.760527 0.479676 0.075 Uiso 1 1 calc R U . . .
H25B H 0.439497 0.887233 0.460037 0.075 Uiso 1 1 calc R U . . .
H25C H 0.441668 0.787765 0.408333 0.075 Uiso 1 1 calc R U . . .
C26 C 0.2152(3) 0.7684(3) 0.50651(11) 0.0667(7) Uani 1 1 d . . . . .
H26A H 0.122715 0.724218 0.505908 0.100 Uiso 1 1 calc R U . . .
H26B H 0.238861 0.856957 0.512423 0.100 Uiso 1 1 calc R U . . .
H26C H 0.252286 0.741962 0.540416 0.100 Uiso 1 1 calc R U . . .
C27 C 0.01414(15) 0.35080(14) 0.30552(7) 0.0264(3) Uani 1 1 d . . . . .
H27 H 0.024818 0.412273 0.274281 0.032 Uiso 1 1 calc R U . . .
C28 C -0.12441(18) 0.2964(2) 0.32360(10) 0.0555(6) Uani 1 1 d . . . . .
H28A H -0.135239 0.242029 0.357217 0.083 Uiso 1 1 calc R U . . .
H28B H -0.178435 0.249356 0.287929 0.083 Uiso 1 1 calc R U . . .
H28C H -0.148384 0.362941 0.337264 0.083 Uiso 1 1 calc R U . . .
C29 C 0.04397(19) 0.24866(18) 0.27535(9) 0.0418(4) Uani 1 1 d . . . . .
H29A H 0.132353 0.282686 0.263075 0.063 Uiso 1 1 calc R U . . .
H29B H -0.012133 0.211845 0.238838 0.063 Uiso 1 1 calc R U . . .
H29C H 0.030889 0.185651 0.304711 0.063 Uiso 1 1 calc R U . . .
C30 C 0.65798(15) 0.85837(15) 0.17271(8) 0.0324(4) Uani 1 1 d . . . . .
C31 C 0.73436(18) 0.98913(17) 0.19897(10) 0.0451(5) Uani 1 1 d . . . . .
H31A H 0.679284 1.032786 0.202145 0.068 Uiso 1 1 calc R U . . .
H31B H 0.803718 1.031375 0.171708 0.068 Uiso 1 1 calc R U . . .
H31C H 0.769372 0.987631 0.239996 0.068 Uiso 1 1 calc R U . . .
C32 C 0.73838(17) 0.78511(19) 0.17665(11) 0.0450(5) Uani 1 1 d . . . . .
H32A H 0.760671 0.782008 0.219948 0.068 Uiso 1 1 calc R U . . .
H32B H 0.815921 0.824916 0.153934 0.068 Uiso 1 1 calc R U . . .
H32C H 0.690127 0.701385 0.158583 0.068 Uiso 1 1 calc R U . . .
C33 C 0.59572(16) 0.84740(15) 0.10764(8) 0.0312(4) Uani 1 1 d . . . . .
C34 C 0.56105(19) 0.95315(17) 0.09579(10) 0.0439(5) Uani 1 1 d . . . . .
H34A H 0.507932 0.933478 0.057910 0.066 Uiso 1 1 calc R U . . .
H34B H 0.638439 1.027640 0.091226 0.066 Uiso 1 1 calc R U . . .
H34C H 0.514309 0.966827 0.130561 0.066 Uiso 1 1 calc R U . . .
C35 C 0.6695(2) 0.82604(19) 0.05434(10) 0.0475(5) Uani 1 1 d . . . . .
H35A H 0.683459 0.751976 0.060175 0.071 Uiso 1 1 calc R U . . .
H35B H 0.751455 0.896930 0.052964 0.071 Uiso 1 1 calc R U . . .
H35C H 0.621272 0.815433 0.015527 0.071 Uiso 1 1 calc R U . . .
C36 C 0.33994(13) 0.60072(13) 0.19212(6) 0.0179(3) Uani 1 1 d . . . . .
C37 C 0.38879(16) 0.38000(16) 0.30186(7) 0.0297(3) Uani 1 1 d . . . . .
H37A H 0.406676 0.308716 0.288250 0.036 Uiso 1 1 calc R U . . .
H37B H 0.321258 0.352455 0.332259 0.036 Uiso 1 1 calc R U . . .
C38 C 0.50768(16) 0.48047(17) 0.33222(8) 0.0324(4) Uani 1 1 d . . . . .
C39 C 0.47481(17) 0.58735(17) 0.35053(7) 0.0341(4) Uani 1 1 d . . . . .
H39A H 0.414781 0.564172 0.384495 0.041 Uiso 1 1 calc R U . . .
H39B H 0.552708 0.658308 0.366159 0.041 Uiso 1 1 calc R U . . .
C40 C 0.5440(2) 0.4348(2) 0.39098(9) 0.0492(5) Uani 1 1 d . . . . .
H40A H 0.471090 0.404641 0.417586 0.074 Uiso 1 1 calc R U . . .
H40B H 0.614783 0.502540 0.413060 0.074 Uiso 1 1 calc R U . . .
H40C H 0.569252 0.367948 0.379747 0.074 Uiso 1 1 calc R U . . .
C41 C 0.61708(17) 0.5179(2) 0.28802(9) 0.0440(5) Uani 1 1 d . . . . .
H41A H 0.638392 0.447917 0.278423 0.066 Uiso 1 1 calc R U . . .
H41B H 0.691155 0.586455 0.307390 0.066 Uiso 1 1 calc R U . . .
H41C H 0.591817 0.543180 0.249896 0.066 Uiso 1 1 calc R U . . .
C42 C 0.30194(14) 0.44303(14) 0.09661(7) 0.0219(3) Uani 1 1 d . . . . .
C43 C 0.43551(14) 0.45652(15) 0.11350(7) 0.0255(3) Uani 1 1 d . . . . .
H43A H 0.495567 0.542525 0.111446 0.038 Uiso 1 1 calc R U . . .
H43B H 0.459048 0.404636 0.084454 0.038 Uiso 1 1 calc R U . . .
H43C H 0.437551 0.431034 0.155433 0.038 Uiso 1 1 calc R U . . .
C44 C 0.21228(16) 0.30668(15) 0.09882(8) 0.0316(4) Uani 1 1 d . . . . .
H44A H 0.214365 0.280755 0.140655 0.047 Uiso 1 1 calc R U . . .
H44B H 0.239437 0.257517 0.069818 0.047 Uiso 1 1 calc R U . . .
H44C H 0.125791 0.294685 0.087407 0.047 Uiso 1 1 calc R U . . .
C45 C 0.30435(16) 0.48484(17) 0.03092(7) 0.0300(3) Uani 1 1 d . . . . .
H45A H 0.217734 0.466124 0.016258 0.045 Uiso 1 1 calc R U . . .
H45B H 0.341105 0.441517 0.003526 0.045 Uiso 1 1 calc R U . . .
H45C H 0.355767 0.573576 0.031065 0.045 Uiso 1 1 calc R U . . .
C46 C -0.04172(13) 0.55381(14) 0.17865(7) 0.0233(3) Uani 1 1 d . . . . .
H46A H -0.041576 0.632826 0.167414 0.028 Uiso 1 1 calc R U . . .
H46B H -0.076237 0.537735 0.220308 0.028 Uiso 1 1 calc R U . . .
C47 C -0.12825(14) 0.45231(14) 0.13317(7) 0.0234(3) Uani 1 1 d . . . . .
C48 C -0.05931(14) 0.46702(17) 0.07314(7) 0.0286(3) Uani 1 1 d . . . . .
H48A H -0.113441 0.403043 0.041808 0.034 Uiso 1 1 calc R U . . .
H48B H -0.043105 0.548295 0.057810 0.034 Uiso 1 1 calc R U . . .
C49 C -0.15988(18) 0.32510(16) 0.15581(9) 0.0412(4) Uani 1 1 d . . . . .
H49A H -0.081353 0.315010 0.163162 0.062 Uiso 1 1 calc R U . . .
H49B H -0.213347 0.262310 0.124552 0.062 Uiso 1 1 calc R U . . .
H49C H -0.205272 0.316200 0.194288 0.062 Uiso 1 1 calc R U . . .
C50 C -0.25000(14) 0.47026(17) 0.12326(8) 0.0302(4) Uani 1 1 d . . . . .
H50A H -0.291401 0.466240 0.162669 0.045 Uiso 1 1 calc R U . . .
H50B H -0.307205 0.405408 0.093906 0.045 Uiso 1 1 calc R U . . .
H50C H -0.229417 0.550627 0.106874 0.045 Uiso 1 1 calc R U . . .
B1 B 0.45259(16) 0.71390(15) 0.17167(8) 0.0216(3) Uani 1 1 d . . . . .
B2 B 0.36943(15) 0.54481(15) 0.24853(7) 0.0201(3) Uani 1 1 d . . . . .
B3 B 0.13479(15) 0.51180(15) 0.13280(7) 0.0200(3) Uani 1 1 d . . . . .
C51 C 0.7751(3) 0.8755(3) 0.39953(19) 0.0753(10) Uani 0.85 1 d D U P A 1
H51A H 0.756117 0.895828 0.358658 0.113 Uiso 0.85 1 calc R U P A 1
H51B H 0.709279 0.874180 0.427759 0.113 Uiso 0.85 1 calc R U P A 1
H51C H 0.777407 0.794588 0.396456 0.113 Uiso 0.85 1 calc R U P A 1
C52 C 0.9017(3) 0.9708(3) 0.42365(12) 0.0612(7) Uani 0.85 1 d D U P A 1
H52A H 0.968155 0.968817 0.395937 0.073 Uiso 0.85 1 calc R U P A 1
H52B H 0.901266 1.053117 0.422835 0.073 Uiso 0.85 1 calc R U P A 1
C53 C 0.9347(3) 0.9520(3) 0.48811(14) 0.0572(8) Uani 0.85 1 d D U P A 1
H53A H 0.933635 0.869052 0.489152 0.069 Uiso 0.85 1 calc R U P A 1
H53B H 0.869380 0.955742 0.516021 0.069 Uiso 0.85 1 calc R U P A 1
C51A C 0.796(2) 0.941(2) 0.3916(8) 0.073(3) Uani 0.15 1 d D U P B 2
H51D H 0.824256 1.029728 0.388690 0.110 Uiso 0.15 1 calc R U P B 2
H51E H 0.703538 0.900145 0.384932 0.110 Uiso 0.15 1 calc R U P B 2
H51F H 0.836295 0.909203 0.360088 0.110 Uiso 0.15 1 calc R U P B 2
C52A C 0.8314(17) 0.9162(17) 0.4545(8) 0.082(4) Uani 0.15 1 d D U P B 2
H52C H 0.820255 0.829694 0.454495 0.098 Uiso 0.15 1 calc R U P B 2
H52D H 0.774426 0.928360 0.485175 0.098 Uiso 0.15 1 calc R U P B 2
C53A C 0.9668(19) 1.000(2) 0.4729(11) 0.089(6) Uani 0.15 1 d D U P B 2
H53C H 1.018004 0.990078 0.438623 0.107 Uiso 0.15 1 calc R U P B 2
H53D H 0.972096 1.084627 0.471770 0.107 Uiso 0.15 1 calc R U P B 2

loop_
_atom_site_aniso_label
_atom_site_aniso_U_11
_atom_site_aniso_U_22
_atom_site_aniso_U_33
_atom_site_aniso_U_23
_atom_site_aniso_U_13
_atom_site_aniso_U_12
Mg1 0.0185(2) 0.0169(2) 0.0162(2) 0.00122(17) 0.00271(17) 0.00618(19)
O1 0.0230(5) 0.0282(6) 0.0279(6) 0.0008(5) 0.0048(4) -0.0002(5)
O2 0.0303(6) 0.0230(5) 0.0249(5) 0.0043(4) 0.0060(4) 0.0060(5)
O3 0.0360(6) 0.0238(5) 0.0233(5) 0.0030(4) -0.0056(5) 0.0138(5)
O4 0.0383(6) 0.0277(6) 0.0194(5) -0.0010(4) -0.0015(4) 0.0143(5)
O5 0.0161(5) 0.0236(5) 0.0188(5) -0.0011(4) 0.0003(4) 0.0089(4)
O6 0.0232(5) 0.0509(7) 0.0236(5) -0.0134(5) -0.0068(4) 0.0226(5)
N1 0.0186(6) 0.0165(6) 0.0219(6) 0.0023(4) 0.0031(5) 0.0059(5)
N2 0.0179(6) 0.0209(6) 0.0152(5) 0.0021(4) 0.0009(4) 0.0072(5)
N3 0.0176(6) 0.0207(6) 0.0183(6) -0.0011(4) -0.0007(4) 0.0097(5)
C1 0.0331(9) 0.0265(8) 0.0428(10) 0.0060(7) 0.0091(7) 0.0182(7)
C2 0.0216(7) 0.0203(7) 0.0232(7) -0.0005(5) -0.0004(6) 0.0089(6)
C3 0.0183(7) 0.0255(7) 0.0242(7) 0.0002(6) 0.0031(6) 0.0103(6)
C4 0.0180(7) 0.0241(7) 0.0185(7) 0.0003(5) 0.0021(5) 0.0063(6)
C5 0.0313(9) 0.0486(11) 0.0318(9) 0.0153(8) 0.0145(7) 0.0212(8)
C6 0.0241(7) 0.0173(7) 0.0296(8) 0.0034(6) 0.0068(6) 0.0094(6)
C7 0.0245(8) 0.0212(7) 0.0337(8) -0.0005(6) 0.0051(6) 0.0092(6)
C8 0.0268(8) 0.0196(8) 0.0466(10) -0.0005(7) 0.0073(7) 0.0045(6)
C9 0.0333(9) 0.0189(8) 0.0518(11) 0.0100(7) 0.0136(8) 0.0078(7)
C10 0.0357(9) 0.0256(8) 0.0386(9) 0.0132(7) 0.0099(7) 0.0135(7)
C11 0.0279(8) 0.0216(7) 0.0318(8) 0.0061(6) 0.0059(6) 0.0106(6)
C12 0.0250(8) 0.0280(8) 0.0334(9) -0.0014(7) 0.0004(7) 0.0049(7)
C13 0.0298(10) 0.0890(18) 0.0456(12) 0.0084(12) -0.0028(9) 0.0092(11)
C14 0.0580(13) 0.0552(13) 0.0373(11) -0.0013(9) 0.0083(9) 0.0249(11)
C15 0.0329(9) 0.0296(9) 0.0305(8) 0.0106(7) 0.0010(7) 0.0063(7)
C16 0.0543(12) 0.0393(11) 0.0409(11) -0.0039(8) -0.0050(9) 0.0127(9)
C17 0.0397(11) 0.0553(13) 0.0468(11) 0.0190(10) -0.0016(9) 0.0164(10)
C18 0.0188(7) 0.0278(8) 0.0158(6) 0.0059(5) 0.0045(5) 0.0095(6)
C19 0.0243(7) 0.0357(9) 0.0177(7) 0.0019(6) 0.0007(6) 0.0129(7)
C20 0.0300(8) 0.0470(10) 0.0191(7) 0.0060(7) -0.0005(6) 0.0155(8)
C21 0.0313(9) 0.0469(10) 0.0263(8) 0.0181(7) 0.0037(7) 0.0172(8)
C22 0.0302(8) 0.0295(8) 0.0309(8) 0.0134(7) 0.0050(7) 0.0106(7)
C23 0.0209(7) 0.0272(8) 0.0201(7) 0.0067(6) 0.0029(5) 0.0074(6)
C24 0.0388(9) 0.0375(9) 0.0242(8) -0.0066(7) -0.0068(7) 0.0175(8)
C25 0.0419(11) 0.0384(11) 0.0637(14) -0.0063(10) -0.0133(10) 0.0117(9)
C26 0.0734(17) 0.0736(17) 0.0509(14) -0.0236(12) 0.0062(12) 0.0316(14)
C27 0.0260(8) 0.0223(7) 0.0256(8) 0.0054(6) -0.0016(6) 0.0044(6)
C28 0.0259(9) 0.0803(16) 0.0465(12) -0.0111(11) -0.0027(8) 0.0101(10)
C29 0.0421(10) 0.0358(10) 0.0451(11) -0.0089(8) -0.0106(8) 0.0155(8)
C30 0.0233(8) 0.0276(8) 0.0398(9) 0.0033(7) 0.0080(7) 0.0037(7)
C31 0.0324(10) 0.0328(10) 0.0536(12) -0.0041(8) 0.0081(8) -0.0024(8)
C32 0.0266(9) 0.0409(11) 0.0659(13) 0.0081(9) 0.0031(9) 0.0117(8)
C33 0.0312(8) 0.0236(8) 0.0366(9) 0.0063(7) 0.0138(7) 0.0085(7)
C34 0.0440(11) 0.0306(10) 0.0571(12) 0.0132(9) 0.0088(9) 0.0141(8)
C35 0.0493(12) 0.0433(11) 0.0450(11) 0.0064(9) 0.0243(9) 0.0136(9)
C36 0.0150(6) 0.0188(7) 0.0198(6) 0.0001(5) -0.0008(5) 0.0070(5)
C37 0.0360(9) 0.0350(9) 0.0257(8) 0.0099(7) 0.0010(7) 0.0215(7)
C38 0.0280(8) 0.0499(11) 0.0249(8) 0.0074(7) -0.0008(6) 0.0210(8)
C39 0.0341(9) 0.0457(10) 0.0203(7) -0.0020(7) -0.0068(6) 0.0151(8)
C40 0.0455(11) 0.0764(15) 0.0334(10) 0.0151(10) -0.0052(8) 0.0317(11)
C41 0.0291(9) 0.0688(14) 0.0398(10) 0.0132(9) 0.0041(8) 0.0247(9)
C42 0.0218(7) 0.0247(7) 0.0220(7) -0.0027(6) 0.0001(6) 0.0131(6)
C43 0.0224(7) 0.0295(8) 0.0291(8) -0.0015(6) 0.0005(6) 0.0156(6)
C44 0.0290(8) 0.0245(8) 0.0414(9) -0.0058(7) 0.0015(7) 0.0123(7)
C45 0.0331(9) 0.0419(10) 0.0215(7) -0.0021(7) 0.0017(6) 0.0226(8)
C46 0.0174(7) 0.0292(8) 0.0247(7) -0.0008(6) 0.0012(6) 0.0115(6)
C47 0.0195(7) 0.0272(8) 0.0226(7) 0.0007(6) -0.0010(6) 0.0091(6)
C48 0.0213(7) 0.0458(10) 0.0220(7) -0.0047(7) -0.0037(6) 0.0180(7)
C49 0.0350(10) 0.0298(9) 0.0502(11) 0.0077(8) -0.0096(8) 0.0044(8)
C50 0.0197(7) 0.0435(10) 0.0270(8) 0.0009(7) 0.0004(6) 0.0128(7)
B1 0.0221(8) 0.0197(8) 0.0252(8) 0.0015(6) 0.0032(6) 0.0109(6)
B2 0.0158(7) 0.0237(8) 0.0217(8) 0.0017(6) 0.0014(6) 0.0089(6)
B3 0.0205(8) 0.0224(8) 0.0178(7) 0.0006(6) 0.0005(6) 0.0098(6)
C51 0.0593(19) 0.069(2) 0.097(3) -0.009(2) -0.0040(17) 0.0272(18)
C52 0.0612(17) 0.0547(16) 0.0609(17) -0.0030(13) 0.0099(14) 0.0179(14)
C53 0.065(2) 0.0381(16) 0.0608(19) 0.0068(13) 0.0121(15) 0.0131(14)
C51A 0.070(5) 0.064(6) 0.084(6) 0.004(6) 0.004(5) 0.027(5)
C52A 0.079(6) 0.068(6) 0.092(6) 0.009(6) 0.001(6) 0.024(5)
C53A 0.098(10) 0.064(10) 0.088(10) 0.017(9) 0.002(9) 0.015(9)

_geom_special_details            
;
 All esds (except the esd in the dihedral angle between two l.s. planes)
 are estimated using the full covariance matrix.  The cell esds are taken
 into account individually in the estimation of esds in distances, angles
 and torsion angles; correlations between esds in cell parameters are only
 used when they are defined by crystal symmetry.  An approximate (isotropic)
 treatment of cell esds is used for estimating esds involving l.s. planes.
;
loop_
_geom_bond_atom_site_label_1
_geom_bond_atom_site_label_2
_geom_bond_distance
_geom_bond_site_symmetry_2
_geom_bond_publ_flag
Mg1 O5 2.0642(11) . ?
Mg1 N1 2.0654(13) . ?
Mg1 N2 2.0894(12) . ?
Mg1 C36 2.2254(14) . ?
O1 C30 1.4543(19) . ?
O1 B1 1.394(2) . ?
O2 C33 1.4575(19) . ?
O2 B1 1.386(2) . ?
O3 C37 1.4283(18) . ?
O3 B2 1.377(2) . ?
O4 C39 1.4328(19) . ?
O4 B2 1.3831(19) . ?
O5 C46 1.4485(16) . ?
O5 B3 1.4245(18) . ?
O6 C48 1.4264(18) . ?
O6 B3 1.3736(19) . ?
N1 C2 1.3323(18) . ?
N1 C6 1.4423(18) . ?
N2 C4 1.3334(18) . ?
N2 C18 1.4424(18) . ?
N3 C36 1.4966(17) . ?
N3 C42 1.5139(17) . ?
N3 B3 1.394(2) . ?
C1 H1A 0.9800 . ?
C1 H1B 0.9800 . ?
C1 H1C 0.9800 . ?
C1 C2 1.518(2) . ?
C2 C3 1.411(2) . ?
C3 H3 0.943(17) . ?
C3 C4 1.404(2) . ?
C4 C5 1.518(2) . ?
C5 H5A 0.9800 . ?
C5 H5B 0.9800 . ?
C5 H5C 0.9800 . ?
C6 C7 1.410(2) . ?
C6 C11 1.411(2) . ?
C7 C8 1.398(2) . ?
C7 C12 1.520(2) . ?
C8 H8 0.9500 . ?
C8 C9 1.379(3) . ?
C9 H9 0.9500 . ?
C9 C10 1.379(3) . ?
C10 H10 0.9500 . ?
C10 C11 1.395(2) . ?
C11 C15 1.518(2) . ?
C12 H12 1.0000 . ?
C12 C13 1.526(3) . ?
C12 C14 1.528(3) . ?
C13 H13A 0.9800 . ?
C13 H13B 0.9800 . ?
C13 H13C 0.9800 . ?
C14 H14A 0.9800 . ?
C14 H14B 0.9800 . ?
C14 H14C 0.9800 . ?
C15 H15 1.0000 . ?
C15 C16 1.527(3) . ?
C15 C17 1.532(3) . ?
C16 H16A 0.9800 . ?
C16 H16B 0.9800 . ?
C16 H16C 0.9800 . ?
C17 H17A 0.9800 . ?
C17 H17B 0.9800 . ?
C17 H17C 0.9800 . ?
C18 C19 1.411(2) . ?
C18 C23 1.406(2) . ?
C19 C20 1.394(2) . ?
C19 C24 1.524(2) . ?
C20 H20 0.9500 . ?
C20 C21 1.375(3) . ?
C21 H21 0.9500 . ?
C21 C22 1.382(2) . ?
C22 H22 0.9500 . ?
C22 C23 1.399(2) . ?
C23 C27 1.522(2) . ?
C24 H24 1.0000 . ?
C24 C25 1.522(3) . ?
C24 C26 1.538(3) . ?
C25 H25A 0.9800 . ?
C25 H25B 0.9800 . ?
C25 H25C 0.9800 . ?
C26 H26A 0.9800 . ?
C26 H26B 0.9800 . ?
C26 H26C 0.9800 . ?
C27 H27 1.0000 . ?
C27 C28 1.529(2) . ?
C27 C29 1.521(2) . ?
C28 H28A 0.9800 . ?
C28 H28B 0.9800 . ?
C28 H28C 0.9800 . ?
C29 H29A 0.9800 . ?
C29 H29B 0.9800 . ?
C29 H29C 0.9800 . ?
C30 C31 1.519(2) . ?
C30 C32 1.527(3) . ?
C30 C33 1.555(3) . ?
C31 H31A 0.9800 . ?
C31 H31B 0.9800 . ?
C31 H31C 0.9800 . ?
C32 H32A 0.9800 . ?
C32 H32B 0.9800 . ?
C32 H32C 0.9800 . ?
C33 C34 1.513(2) . ?
C33 C35 1.520(2) . ?
C34 H34A 0.9800 . ?
C34 H34B 0.9800 . ?
C34 H34C 0.9800 . ?
C35 H35A 0.9800 . ?
C35 H35B 0.9800 . ?
C35 H35C 0.9800 . ?
C36 B1 1.535(2) . ?
C36 B2 1.530(2) . ?
C37 H37A 0.9900 . ?
C37 H37B 0.9900 . ?
C37 C38 1.518(2) . ?
C38 C39 1.515(3) . ?
C38 C40 1.538(2) . ?
C38 C41 1.529(2) . ?
C39 H39A 0.9900 . ?
C39 H39B 0.9900 . ?
C40 H40A 0.9800 . ?
C40 H40B 0.9800 . ?
C40 H40C 0.9800 . ?
C41 H41A 0.9800 . ?
C41 H41B 0.9800 . ?
C41 H41C 0.9800 . ?
C42 C43 1.529(2) . ?
C42 C44 1.535(2) . ?
C42 C45 1.535(2) . ?
C43 H43A 0.9800 . ?
C43 H43B 0.9800 . ?
C43 H43C 0.9800 . ?
C44 H44A 0.9800 . ?
C44 H44B 0.9800 . ?
C44 H44C 0.9800 . ?
C45 H45A 0.9800 . ?
C45 H45B 0.9800 . ?
C45 H45C 0.9800 . ?
C46 H46A 0.9900 . ?
C46 H46B 0.9900 . ?
C46 C47 1.516(2) . ?
C47 C48 1.518(2) . ?
C47 C49 1.524(2) . ?
C47 C50 1.529(2) . ?
C48 H48A 0.9900 . ?
C48 H48B 0.9900 . ?
C49 H49A 0.9800 . ?
C49 H49B 0.9800 . ?
C49 H49C 0.9800 . ?
C50 H50A 0.9800 . ?
C50 H50B 0.9800 . ?
C50 H50C 0.9800 . ?
C51 H51A 0.9800 . ?
C51 H51B 0.9800 . ?
C51 H51C 0.9800 . ?
C51 C52 1.505(3) . ?
C52 H52A 0.9900 . ?
C52 H52B 0.9900 . ?
C52 C53 1.501(3) . ?
C53 C53 1.535(6) 2_776 ?
C53 H53A 0.9900 . ?
C53 H53B 0.9900 . ?
C51A H51D 0.9800 . ?
C51A H51E 0.9800 . ?
C51A H51F 0.9800 . ?
C51A C52A 1.506(5) . ?
C52A H52C 0.9900 . ?
C52A H52D 0.9900 . ?
C52A C53A 1.506(5) . ?
C53A C53A 1.40(4) 2_776 ?
C53A H53C 0.9900 . ?
C53A H53D 0.9900 . ?

loop_
_geom_angle_atom_site_label_1
_geom_angle_atom_site_label_2
_geom_angle_atom_site_label_3
_geom_angle
_geom_angle_site_symmetry_1
_geom_angle_site_symmetry_3
_geom_angle_publ_flag
O5 Mg1 N1 101.75(5) . . ?
O5 Mg1 N2 102.57(5) . . ?
O5 Mg1 C36 80.87(5) . . ?
N1 Mg1 N2 93.13(5) . . ?
N1 Mg1 C36 131.39(5) . . ?
N2 Mg1 C36 134.22(5) . . ?
B1 O1 C30 107.11(12) . . ?
B1 O2 C33 108.81(12) . . ?
B2 O3 C37 120.09(12) . . ?
B2 O4 C39 120.36(13) . . ?
C46 O5 Mg1 123.71(8) . . ?
B3 O5 Mg1 114.62(9) . . ?
B3 O5 C46 121.46(11) . . ?
B3 O6 C48 120.34(12) . . ?
C2 N1 Mg1 118.78(10) . . ?
C2 N1 C6 116.55(12) . . ?
C6 N1 Mg1 124.55(9) . . ?
C4 N2 Mg1 117.97(10) . . ?
C4 N2 C18 116.90(12) . . ?
C18 N2 Mg1 125.14(9) . . ?
C36 N3 C42 121.95(11) . . ?
B3 N3 C36 118.04(11) . . ?
B3 N3 C42 119.95(12) . . ?
H1A C1 H1B 109.5 . . ?
H1A C1 H1C 109.5 . . ?
H1B C1 H1C 109.5 . . ?
C2 C1 H1A 109.5 . . ?
C2 C1 H1B 109.5 . . ?
C2 C1 H1C 109.5 . . ?
N1 C2 C1 120.40(13) . . ?
N1 C2 C3 124.11(13) . . ?
C3 C2 C1 115.47(13) . . ?
C2 C3 H3 114.2(10) . . ?
C4 C3 C2 129.87(13) . . ?
C4 C3 H3 115.0(10) . . ?
N2 C4 C3 124.67(13) . . ?
N2 C4 C5 120.83(14) . . ?
C3 C4 C5 114.46(13) . . ?
C4 C5 H5A 109.5 . . ?
C4 C5 H5B 109.5 . . ?
C4 C5 H5C 109.5 . . ?
H5A C5 H5B 109.5 . . ?
H5A C5 H5C 109.5 . . ?
H5B C5 H5C 109.5 . . ?
C7 C6 N1 117.87(14) . . ?
C7 C6 C11 120.83(14) . . ?
C11 C6 N1 121.30(13) . . ?
C6 C7 C12 120.90(14) . . ?
C8 C7 C6 118.21(15) . . ?
C8 C7 C12 120.84(15) . . ?
C7 C8 H8 119.3 . . ?
C9 C8 C7 121.34(16) . . ?
C9 C8 H8 119.3 . . ?
C8 C9 H9 120.1 . . ?
C8 C9 C10 119.89(15) . . ?
C10 C9 H9 120.1 . . ?
C9 C10 H10 119.3 . . ?
C9 C10 C11 121.44(16) . . ?
C11 C10 H10 119.3 . . ?
C6 C11 C15 122.05(14) . . ?
C10 C11 C6 118.21(15) . . ?
C10 C11 C15 119.73(15) . . ?
C7 C12 H12 107.4 . . ?
C7 C12 C13 113.04(15) . . ?
C7 C12 C14 111.26(15) . . ?
C13 C12 H12 107.4 . . ?
C13 C12 C14 110.11(16) . . ?
C14 C12 H12 107.4 . . ?
C12 C13 H13A 109.5 . . ?
C12 C13 H13B 109.5 . . ?
C12 C13 H13C 109.5 . . ?
H13A C13 H13B 109.5 . . ?
H13A C13 H13C 109.5 . . ?
H13B C13 H13C 109.5 . . ?
C12 C14 H14A 109.5 . . ?
C12 C14 H14B 109.5 . . ?
C12 C14 H14C 109.5 . . ?
H14A C14 H14B 109.5 . . ?
H14A C14 H14C 109.5 . . ?
H14B C14 H14C 109.5 . . ?
C11 C15 H15 107.6 . . ?
C11 C15 C16 110.49(15) . . ?
C11 C15 C17 113.39(15) . . ?
C16 C15 H15 107.6 . . ?
C16 C15 C17 109.95(16) . . ?
C17 C15 H15 107.6 . . ?
C15 C16 H16A 109.5 . . ?
C15 C16 H16B 109.5 . . ?
C15 C16 H16C 109.5 . . ?
H16A C16 H16B 109.5 . . ?
H16A C16 H16C 109.5 . . ?
H16B C16 H16C 109.5 . . ?
C15 C17 H17A 109.5 . . ?
C15 C17 H17B 109.5 . . ?
C15 C17 H17C 109.5 . . ?
H17A C17 H17B 109.5 . . ?
H17A C17 H17C 109.5 . . ?
H17B C17 H17C 109.5 . . ?
C19 C18 N2 119.18(13) . . ?
C23 C18 N2 120.39(13) . . ?
C23 C18 C19 120.43(14) . . ?
C18 C19 C24 122.95(14) . . ?
C20 C19 C18 118.54(15) . . ?
C20 C19 C24 118.51(14) . . ?
C19 C20 H20 119.2 . . ?
C21 C20 C19 121.62(15) . . ?
C21 C20 H20 119.2 . . ?
C20 C21 H21 120.2 . . ?
C20 C21 C22 119.51(15) . . ?
C22 C21 H21 120.2 . . ?
C21 C22 H22 119.3 . . ?
C21 C22 C23 121.42(16) . . ?
C23 C22 H22 119.3 . . ?
C18 C23 C27 122.25(13) . . ?
C22 C23 C18 118.46(14) . . ?
C22 C23 C27 119.12(14) . . ?
C19 C24 H24 108.3 . . ?
C19 C24 C26 111.24(17) . . ?
C25 C24 C19 111.38(15) . . ?
C25 C24 H24 108.3 . . ?
C25 C24 C26 109.10(17) . . ?
C26 C24 H24 108.3 . . ?
C24 C25 H25A 109.5 . . ?
C24 C25 H25B 109.5 . . ?
C24 C25 H25C 109.5 . . ?
H25A C25 H25B 109.5 . . ?
H25A C25 H25C 109.5 . . ?
H25B C25 H25C 109.5 . . ?
C24 C26 H26A 109.5 . . ?
C24 C26 H26B 109.5 . . ?
C24 C26 H26C 109.5 . . ?
H26A C26 H26B 109.5 . . ?
H26A C26 H26C 109.5 . . ?
H26B C26 H26C 109.5 . . ?
C23 C27 H27 108.1 . . ?
C23 C27 C28 109.75(14) . . ?
C28 C27 H27 108.1 . . ?
C29 C27 C23 113.93(14) . . ?
C29 C27 H27 108.1 . . ?
C29 C27 C28 108.74(16) . . ?
C27 C28 H28A 109.5 . . ?
C27 C28 H28B 109.5 . . ?
C27 C28 H28C 109.5 . . ?
H28A C28 H28B 109.5 . . ?
H28A C28 H28C 109.5 . . ?
H28B C28 H28C 109.5 . . ?
C27 C29 H29A 109.5 . . ?
C27 C29 H29B 109.5 . . ?
C27 C29 H29C 109.5 . . ?
H29A C29 H29B 109.5 . . ?
H29A C29 H29C 109.5 . . ?
H29B C29 H29C 109.5 . . ?
O1 C30 C31 109.33(14) . . ?
O1 C30 C32 106.64(14) . . ?
O1 C30 C33 102.67(12) . . ?
C31 C30 C32 109.37(16) . . ?
C31 C30 C33 114.83(15) . . ?
C32 C30 C33 113.43(15) . . ?
C30 C31 H31A 109.5 . . ?
C30 C31 H31B 109.5 . . ?
C30 C31 H31C 109.5 . . ?
H31A C31 H31B 109.5 . . ?
H31A C31 H31C 109.5 . . ?
H31B C31 H31C 109.5 . . ?
C30 C32 H32A 109.5 . . ?
C30 C32 H32B 109.5 . . ?
C30 C32 H32C 109.5 . . ?
H32A C32 H32B 109.5 . . ?
H32A C32 H32C 109.5 . . ?
H32B C32 H32C 109.5 . . ?
O2 C33 C30 102.48(12) . . ?
O2 C33 C34 107.06(14) . . ?
O2 C33 C35 108.19(14) . . ?
C34 C33 C30 113.40(15) . . ?
C34 C33 C35 110.04(15) . . ?
C35 C33 C30 114.99(15) . . ?
C33 C34 H34A 109.5 . . ?
C33 C34 H34B 109.5 . . ?
C33 C34 H34C 109.5 . . ?
H34A C34 H34B 109.5 . . ?
H34A C34 H34C 109.5 . . ?
H34B C34 H34C 109.5 . . ?
C33 C35 H35A 109.5 . . ?
C33 C35 H35B 109.5 . . ?
C33 C35 H35C 109.5 . . ?
H35A C35 H35B 109.5 . . ?
H35A C35 H35C 109.5 . . ?
H35B C35 H35C 109.5 . . ?
N3 C36 Mg1 107.14(8) . . ?
N3 C36 B1 115.26(12) . . ?
N3 C36 B2 118.89(12) . . ?
B1 C36 Mg1 106.51(9) . . ?
B2 C36 Mg1 90.79(9) . . ?
B2 C36 B1 114.12(12) . . ?
O3 C37 H37A 109.4 . . ?
O3 C37 H37B 109.4 . . ?
O3 C37 C38 111.20(13) . . ?
H37A C37 H37B 108.0 . . ?
C38 C37 H37A 109.4 . . ?
C38 C37 H37B 109.4 . . ?
C37 C38 C40 109.53(16) . . ?
C37 C38 C41 110.70(15) . . ?
C39 C38 C37 106.69(13) . . ?
C39 C38 C40 108.48(15) . . ?
C39 C38 C41 111.43(16) . . ?
C41 C38 C40 109.92(15) . . ?
O4 C39 C38 112.80(13) . . ?
O4 C39 H39A 109.0 . . ?
O4 C39 H39B 109.0 . . ?
C38 C39 H39A 109.0 . . ?
C38 C39 H39B 109.0 . . ?
H39A C39 H39B 107.8 . . ?
C38 C40 H40A 109.5 . . ?
C38 C40 H40B 109.5 . . ?
C38 C40 H40C 109.5 . . ?
H40A C40 H40B 109.5 . . ?
H40A C40 H40C 109.5 . . ?
H40B C40 H40C 109.5 . . ?
C38 C41 H41A 109.5 . . ?
C38 C41 H41B 109.5 . . ?
C38 C41 H41C 109.5 . . ?
H41A C41 H41B 109.5 . . ?
H41A C41 H41C 109.5 . . ?
H41B C41 H41C 109.5 . . ?
N3 C42 C43 112.83(12) . . ?
N3 C42 C44 108.24(12) . . ?
N3 C42 C45 110.44(12) . . ?
C43 C42 C44 107.46(13) . . ?
C43 C42 C45 107.28(12) . . ?
C44 C42 C45 110.55(13) . . ?
C42 C43 H43A 109.5 . . ?
C42 C43 H43B 109.5 . . ?
C42 C43 H43C 109.5 . . ?
H43A C43 H43B 109.5 . . ?
H43A C43 H43C 109.5 . . ?
H43B C43 H43C 109.5 . . ?
C42 C44 H44A 109.5 . . ?
C42 C44 H44B 109.5 . . ?
C42 C44 H44C 109.5 . . ?
H44A C44 H44B 109.5 . . ?
H44A C44 H44C 109.5 . . ?
H44B C44 H44C 109.5 . . ?
C42 C45 H45A 109.5 . . ?
C42 C45 H45B 109.5 . . ?
C42 C45 H45C 109.5 . . ?
H45A C45 H45B 109.5 . . ?
H45A C45 H45C 109.5 . . ?
H45B C45 H45C 109.5 . . ?
O5 C46 H46A 108.8 . . ?
O5 C46 H46B 108.8 . . ?
O5 C46 C47 113.64(11) . . ?
H46A C46 H46B 107.7 . . ?
C47 C46 H46A 108.8 . . ?
C47 C46 H46B 108.8 . . ?
C46 C47 C48 106.79(12) . . ?
C46 C47 C49 112.07(13) . . ?
C46 C47 C50 108.28(12) . . ?
C48 C47 C49 110.14(14) . . ?
C48 C47 C50 109.62(13) . . ?
C49 C47 C50 109.86(14) . . ?
O6 C48 C47 111.15(12) . . ?
O6 C48 H48A 109.4 . . ?
O6 C48 H48B 109.4 . . ?
C47 C48 H48A 109.4 . . ?
C47 C48 H48B 109.4 . . ?
H48A C48 H48B 108.0 . . ?
C47 C49 H49A 109.5 . . ?
C47 C49 H49B 109.5 . . ?
C47 C49 H49C 109.5 . . ?
H49A C49 H49B 109.5 . . ?
H49A C49 H49C 109.5 . . ?
H49B C49 H49C 109.5 . . ?
C47 C50 H50A 109.5 . . ?
C47 C50 H50B 109.5 . . ?
C47 C50 H50C 109.5 . . ?
H50A C50 H50B 109.5 . . ?
H50A C50 H50C 109.5 . . ?
H50B C50 H50C 109.5 . . ?
O1 B1 C36 125.69(14) . . ?
O2 B1 O1 110.73(13) . . ?
O2 B1 C36 123.34(14) . . ?
O3 B2 O4 120.00(14) . . ?
O3 B2 C36 123.49(13) . . ?
O4 B2 C36 116.48(13) . . ?
O6 B3 O5 118.45(13) . . ?
O6 B3 N3 123.45(13) . . ?
N3 B3 O5 118.10(13) . . ?
H51A C51 H51B 109.5 . . ?
H51A C51 H51C 109.5 . . ?
H51B C51 H51C 109.5 . . ?
C52 C51 H51A 109.5 . . ?
C52 C51 H51B 109.5 . . ?
C52 C51 H51C 109.5 . . ?
C51 C52 H52A 108.9 . . ?
C51 C52 H52B 108.9 . . ?
H52A C52 H52B 107.7 . . ?
C53 C52 C51 113.2(3) . . ?
C53 C52 H52A 108.9 . . ?
C53 C52 H52B 108.9 . . ?
C52 C53 C53 112.9(3) . 2_776 ?
C52 C53 H53A 109.0 . . ?
C52 C53 H53B 109.0 . . ?
C53 C53 H53A 109.0 2_776 . ?
C53 C53 H53B 109.0 2_776 . ?
H53A C53 H53B 107.8 . . ?
H51D C51A H51E 109.5 . . ?
H51D C51A H51F 109.5 . . ?
H51E C51A H51F 109.5 . . ?
C52A C51A H51D 109.5 . . ?
C52A C51A H51E 109.5 . . ?
C52A C51A H51F 109.5 . . ?
C51A C52A H52C 109.4 . . ?
C51A C52A H52D 109.4 . . ?
C51A C52A C53A 111.3(11) . . ?
H52C C52A H52D 108.0 . . ?
C53A C52A H52C 109.4 . . ?
C53A C52A H52D 109.4 . . ?
C52A C53A H53C 105.6 . . ?
C52A C53A H53D 105.6 . . ?
C53A C53A C52A 127(2) 2_776 . ?
C53A C53A H53C 105.6 2_776 . ?
C53A C53A H53D 105.6 2_776 . ?
H53C C53A H53D 106.1 . . ?

loop_
_geom_torsion_atom_site_label_1
_geom_torsion_atom_site_label_2
_geom_torsion_atom_site_label_3
_geom_torsion_atom_site_label_4
_geom_torsion
_geom_torsion_site_symmetry_1
_geom_torsion_site_symmetry_2
_geom_torsion_site_symmetry_3
_geom_torsion_site_symmetry_4
_geom_torsion_publ_flag
Mg1 O5 C46 C47 -168.40(9) . . . . ?
Mg1 O5 B3 O6 -169.65(11) . . . . ?
Mg1 O5 B3 N3 11.10(17) . . . . ?
Mg1 N1 C2 C1 -167.14(11) . . . . ?
Mg1 N1 C2 C3 14.80(19) . . . . ?
Mg1 N1 C6 C7 -86.61(15) . . . . ?
Mg1 N1 C6 C11 94.07(15) . . . . ?
Mg1 N2 C4 C3 -13.21(19) . . . . ?
Mg1 N2 C4 C5 169.23(12) . . . . ?
Mg1 N2 C18 C19 103.00(14) . . . . ?
Mg1 N2 C18 C23 -76.36(16) . . . . ?
Mg1 C36 B1 O1 67.10(16) . . . . ?
Mg1 C36 B1 O2 -119.08(13) . . . . ?
Mg1 C36 B2 O3 124.13(13) . . . . ?
Mg1 C36 B2 O4 -54.19(13) . . . . ?
O1 C30 C33 O2 -27.03(15) . . . . ?
O1 C30 C33 C34 88.00(16) . . . . ?
O1 C30 C33 C35 -144.15(14) . . . . ?
O3 C37 C38 C39 57.79(17) . . . . ?
O3 C37 C38 C40 175.02(14) . . . . ?
O3 C37 C38 C41 -63.61(18) . . . . ?
O5 C46 C47 C48 -47.91(17) . . . . ?
O5 C46 C47 C49 72.78(17) . . . . ?
O5 C46 C47 C50 -165.89(12) . . . . ?
N1 C2 C3 C4 15.6(3) . . . . ?
N1 C6 C7 C8 -177.38(13) . . . . ?
N1 C6 C7 C12 -0.1(2) . . . . ?
N1 C6 C11 C10 176.29(14) . . . . ?
N1 C6 C11 C15 -5.0(2) . . . . ?
N2 C18 C19 C20 -178.75(13) . . . . ?
N2 C18 C19 C24 0.9(2) . . . . ?
N2 C18 C23 C22 178.22(13) . . . . ?
N2 C18 C23 C27 -6.6(2) . . . . ?
N3 C36 B1 O1 -174.24(13) . . . . ?
N3 C36 B1 O2 -0.4(2) . . . . ?
N3 C36 B2 O3 14.0(2) . . . . ?
N3 C36 B2 O4 -164.33(12) . . . . ?
C1 C2 C3 C4 -162.51(16) . . . . ?
C2 N1 C6 C7 97.37(16) . . . . ?
C2 N1 C6 C11 -81.95(17) . . . . ?
C2 C3 C4 N2 -16.4(3) . . . . ?
C2 C3 C4 C5 161.32(16) . . . . ?
C4 N2 C18 C19 -76.70(17) . . . . ?
C4 N2 C18 C23 103.95(15) . . . . ?
C6 N1 C2 C1 9.1(2) . . . . ?
C6 N1 C2 C3 -168.94(14) . . . . ?
C6 C7 C8 C9 0.7(2) . . . . ?
C6 C7 C12 C13 149.65(17) . . . . ?
C6 C7 C12 C14 -85.85(19) . . . . ?
C6 C11 C15 C16 -101.91(18) . . . . ?
C6 C11 C15 C17 134.14(16) . . . . ?
C7 C6 C11 C10 -3.0(2) . . . . ?
C7 C6 C11 C15 175.67(14) . . . . ?
C7 C8 C9 C10 -2.3(3) . . . . ?
C8 C7 C12 C13 -33.1(2) . . . . ?
C8 C7 C12 C14 91.39(19) . . . . ?
C8 C9 C10 C11 1.1(3) . . . . ?
C9 C10 C11 C6 1.5(2) . . . . ?
C9 C10 C11 C15 -177.25(16) . . . . ?
C10 C11 C15 C16 76.7(2) . . . . ?
C10 C11 C15 C17 -47.2(2) . . . . ?
C11 C6 C7 C8 1.9(2) . . . . ?
C11 C6 C7 C12 179.25(14) . . . . ?
C12 C7 C8 C9 -176.58(15) . . . . ?
C18 N2 C4 C3 166.50(14) . . . . ?
C18 N2 C4 C5 -11.0(2) . . . . ?
C18 C19 C20 C21 0.5(2) . . . . ?
C18 C19 C24 C25 -114.90(18) . . . . ?
C18 C19 C24 C26 123.16(18) . . . . ?
C18 C23 C27 C28 -97.38(19) . . . . ?
C18 C23 C27 C29 140.43(15) . . . . ?
C19 C18 C23 C22 -1.1(2) . . . . ?
C19 C18 C23 C27 174.01(13) . . . . ?
C19 C20 C21 C22 -1.1(2) . . . . ?
C20 C19 C24 C25 64.8(2) . . . . ?
C20 C19 C24 C26 -57.2(2) . . . . ?
C20 C21 C22 C23 0.5(2) . . . . ?
C21 C22 C23 C18 0.6(2) . . . . ?
C21 C22 C23 C27 -174.74(15) . . . . ?
C22 C23 C27 C28 77.7(2) . . . . ?
C22 C23 C27 C29 -44.5(2) . . . . ?
C23 C18 C19 C20 0.6(2) . . . . ?
C23 C18 C19 C24 -179.70(14) . . . . ?
C24 C19 C20 C21 -179.18(15) . . . . ?
C30 O1 B1 O2 -17.35(17) . . . . ?
C30 O1 B1 C36 157.13(14) . . . . ?
C31 C30 C33 O2 -145.58(14) . . . . ?
C31 C30 C33 C34 -30.5(2) . . . . ?
C31 C30 C33 C35 97.30(18) . . . . ?
C32 C30 C33 O2 87.63(15) . . . . ?
C32 C30 C33 C34 -157.34(15) . . . . ?
C32 C30 C33 C35 -29.5(2) . . . . ?
C33 O2 B1 O1 -1.34(17) . . . . ?
C33 O2 B1 C36 -175.97(13) . . . . ?
C36 N3 C42 C43 4.68(18) . . . . ?
C36 N3 C42 C44 123.46(14) . . . . ?
C36 N3 C42 C45 -115.38(14) . . . . ?
C36 N3 B3 O5 -13.3(2) . . . . ?
C36 N3 B3 O6 167.54(14) . . . . ?
C37 O3 B2 O4 -8.7(2) . . . . ?
C37 O3 B2 C36 173.02(13) . . . . ?
C37 C38 C39 O4 -52.27(18) . . . . ?
C39 O4 B2 O3 15.0(2) . . . . ?
C39 O4 B2 C36 -166.66(13) . . . . ?
C40 C38 C39 O4 -170.19(15) . . . . ?
C41 C38 C39 O4 68.67(19) . . . . ?
C42 N3 C36 Mg1 -174.63(10) . . . . ?
C42 N3 C36 B1 67.06(17) . . . . ?
C42 N3 C36 B2 -73.87(16) . . . . ?
C42 N3 B3 O5 169.67(12) . . . . ?
C42 N3 B3 O6 -9.5(2) . . . . ?
C46 O5 B3 O6 5.3(2) . . . . ?
C46 O5 B3 N3 -173.97(13) . . . . ?
C46 C47 C48 O6 60.03(17) . . . . ?
C48 O6 B3 O5 7.7(2) . . . . ?
C48 O6 B3 N3 -173.09(15) . . . . ?
C49 C47 C48 O6 -61.89(17) . . . . ?
C50 C47 C48 O6 177.12(13) . . . . ?
B1 O1 C30 C31 149.57(15) . . . . ?
B1 O1 C30 C32 -92.29(16) . . . . ?
B1 O1 C30 C33 27.22(16) . . . . ?
B1 O2 C33 C30 17.84(15) . . . . ?
B1 O2 C33 C34 -101.72(16) . . . . ?
B1 O2 C33 C35 139.73(15) . . . . ?
B1 C36 B2 O3 -127.36(15) . . . . ?
B1 C36 B2 O4 54.32(17) . . . . ?
B2 O3 C37 C38 -29.09(19) . . . . ?
B2 O4 C39 C38 17.7(2) . . . . ?
B2 C36 B1 O1 -31.4(2) . . . . ?
B2 C36 B1 O2 142.38(14) . . . . ?
B3 O5 C46 C47 17.14(19) . . . . ?
B3 O6 C48 C47 -41.7(2) . . . . ?
B3 N3 C36 Mg1 8.36(15) . . . . ?
B3 N3 C36 B1 -109.95(15) . . . . ?
B3 N3 C36 B2 109.12(15) . . . . ?
B3 N3 C42 C43 -178.37(13) . . . . ?
B3 N3 C42 C44 -59.58(17) . . . . ?
B3 N3 C42 C45 61.57(17) . . . . ?
C51 C52 C53 C53 178.8(3) . . . 2_776 ?
C51A C52A C53A C53A -177(4) . . . 2_776 ?

_shelx_res_file                  
;
TITL e24msh02
    e24msh02.res
    created by SHELXL-2019/3 at 17:42:34 on 09-Jan-2024
CELL 0.71073 11.6016 11.9817 21.7312 93.165 90.606 114.468
ZERR 2 0.0004 0.0004 0.0006 0.003 0.002 0.003
LATT 1
SFAC C H B Mg N O
UNIT 106 178 6 2 6 12
SADI 0.005 C51 C52 C51A C52A C52 C53 C52A C53A
SADI C51 C53 C51A C53A
SIMU 0.02 0.01 2 C51A C51 C52 C53 C52A C53A

L.S. 10 0 0
PLAN  3
TEMP -123
CONF
FREE Mg1 B2
BOND
list 4
MORE -1
BOND $H
fmap 2 53
acta
SHEL 999 0.72
OMIT -5 3 3
OMIT -3 3 0
OMIT 3 -1 5
REM <olex2.extras>
REM <HklSrc "%.\\e24msh02.hkl">
REM </olex2.extras>

WGHT    0.047400    1.466700
FVAR       5.08641
MG1   4    0.221448    0.671033    0.247927    11.00000    0.01849    0.01693 =
         0.01622    0.00122    0.00271    0.00618
O1    6    0.549062    0.799220    0.210428    11.00000    0.02300    0.02818 =
         0.02795    0.00081    0.00478   -0.00019
O2    6    0.477409    0.738095    0.110418    11.00000    0.03034    0.02303 =
         0.02487    0.00425    0.00603    0.00597
O3    6    0.345801    0.422520    0.250007    11.00000    0.03600    0.02377 =
         0.02333    0.00297   -0.00561    0.01378
O4    6    0.419414    0.623477    0.300440    11.00000    0.03831    0.02775 =
         0.01936   -0.00100   -0.00154    0.01427
O5    6    0.087609    0.565377    0.180808    11.00000    0.01605    0.02356 =
         0.01882   -0.00113    0.00027    0.00892
O6    6    0.058029    0.456875    0.081388    11.00000    0.02315    0.05092 =
         0.02356   -0.01342   -0.00680    0.02257
N1    5    0.202785    0.835201    0.248621    11.00000    0.01855    0.01655 =
         0.02186    0.00229    0.00310    0.00588
N2    5    0.123345    0.620332    0.329118    11.00000    0.01795    0.02094 =
         0.01518    0.00213    0.00091    0.00723
N3    5    0.256190    0.516699    0.140891    11.00000    0.01764    0.02068 =
         0.01825   -0.00109   -0.00066    0.00967
C1    1    0.068872    0.949910    0.262620    11.00000    0.03313    0.02653 =
         0.04278    0.00601    0.00910    0.01822
AFIX 137
H1A   2    0.141157    1.026272    0.276542    11.00000   -1.50000
H1B   2   -0.005459    0.942290    0.286049    11.00000   -1.50000
H1C   2    0.050566    0.951326    0.218614    11.00000   -1.50000
AFIX   0
C2    1    0.100407    0.841208    0.272934    11.00000    0.02160    0.02033 =
         0.02320   -0.00054   -0.00039    0.00888
C3    1    0.017123    0.752725    0.310556    11.00000    0.01825    0.02545 =
         0.02420    0.00021    0.00308    0.01026
H3    2   -0.053677    0.767321    0.322377    11.00000    0.02162
C4    1    0.033911    0.660231    0.341295    11.00000    0.01799    0.02407 =
         0.01854    0.00027    0.00206    0.00633
C5    1   -0.056475    0.609649    0.393024    11.00000    0.03128    0.04864 =
         0.03184    0.01534    0.01449    0.02120
AFIX 137
H5A   2   -0.053010    0.533676    0.405451    11.00000   -1.50000
H5B   2   -0.142935    0.592343    0.378669    11.00000   -1.50000
H5C   2   -0.031833    0.670274    0.428349    11.00000   -1.50000
AFIX   0
C6    1    0.289584    0.943733    0.220978    11.00000    0.02408    0.01735 =
         0.02963    0.00337    0.00681    0.00937
C7    1    0.396706    1.024899    0.256715    11.00000    0.02455    0.02118 =
         0.03373   -0.00047    0.00510    0.00918
C8    1    0.478475    1.132839    0.231180    11.00000    0.02675    0.01955 =
         0.04664   -0.00049    0.00733    0.00446
AFIX  43
H8    2    0.551639    1.188105    0.254423    11.00000   -1.20000
AFIX   0
C9    1    0.455084    1.160712    0.172942    11.00000    0.03332    0.01888 =
         0.05182    0.00999    0.01361    0.00776
AFIX  43
H9    2    0.510136    1.235926    0.156997    11.00000   -1.20000
AFIX   0
C10   1    0.351636    1.079223    0.137876    11.00000    0.03572    0.02560 =
         0.03861    0.01322    0.00991    0.01346
AFIX  43
H10   2    0.337179    1.098551    0.097517    11.00000   -1.20000
AFIX   0
C11   1    0.267759    0.969029    0.160380    11.00000    0.02795    0.02156 =
         0.03180    0.00610    0.00592    0.01061
C12   1    0.419532    0.998576    0.322301    11.00000    0.02498    0.02798 =
         0.03339   -0.00136    0.00044    0.00494
AFIX  13
H12   2    0.383708    0.907282    0.324263    11.00000   -1.20000
AFIX   0
C13   1    0.559828    1.049195    0.341290    11.00000    0.02984    0.08901 =
         0.04561    0.00839   -0.00284    0.00921
AFIX 137
H13A  2    0.603597    1.017187    0.311664    11.00000   -1.50000
H13B  2    0.569055    1.023794    0.382481    11.00000   -1.50000
H13C  2    0.596946    1.139119    0.341922    11.00000   -1.50000
AFIX   0
C14   1    0.349685    1.046826    0.368382    11.00000    0.05797    0.05524 =
         0.03725   -0.00126    0.00834    0.02487
AFIX 137
H14A  2    0.376882    1.135238    0.364823    11.00000   -1.50000
H14B  2    0.369196    1.032014    0.410328    11.00000   -1.50000
H14C  2    0.258184    1.004169    0.359549    11.00000   -1.50000
AFIX   0
C15   1    0.158500    0.879343    0.119227    11.00000    0.03292    0.02964 =
         0.03050    0.01057    0.00101    0.00635
AFIX  13
H15   2    0.098135    0.817965    0.146036    11.00000   -1.20000
AFIX   0
C16   1    0.205546    0.809479    0.072396    11.00000    0.05429    0.03927 =
         0.04091   -0.00392   -0.00504    0.01273
AFIX 137
H16A  2    0.133253    0.748336    0.047978    11.00000   -1.50000
H16B  2    0.249424    0.767975    0.094146    11.00000   -1.50000
H16C  2    0.264162    0.867277    0.045002    11.00000   -1.50000
AFIX   0
C17   1    0.084986    0.940349    0.085885    11.00000    0.03966    0.05533 =
         0.04681    0.01899   -0.00157    0.01644
AFIX 137
H17A  2    0.139532    0.995212    0.056173    11.00000   -1.50000
H17B  2    0.058263    0.987902    0.116071    11.00000   -1.50000
H17C  2    0.010153    0.876946    0.064091    11.00000   -1.50000
AFIX   0
C18   1    0.144949    0.545498    0.373661    11.00000    0.01880    0.02783 =
         0.01582    0.00589    0.00446    0.00951
C19   1    0.213622    0.602367    0.429103    11.00000    0.02435    0.03565 =
         0.01766    0.00187    0.00074    0.01287
C20   1    0.235926    0.529190    0.471181    11.00000    0.03000    0.04700 =
         0.01911    0.00601   -0.00052    0.01552
AFIX  43
H20   2    0.281470    0.566519    0.508807    11.00000   -1.20000
AFIX   0
C21   1    0.193644    0.404356    0.459572    11.00000    0.03127    0.04689 =
         0.02625    0.01806    0.00368    0.01722
AFIX  43
H21   2    0.211157    0.356405    0.488572    11.00000   -1.20000
AFIX   0
C22   1    0.125447    0.349096    0.405388    11.00000    0.03019    0.02954 =
         0.03090    0.01342    0.00502    0.01061
AFIX  43
H22   2    0.095745    0.262702    0.397677    11.00000   -1.20000
AFIX   0
C23   1    0.099238    0.417643    0.361677    11.00000    0.02089    0.02717 =
         0.02010    0.00673    0.00286    0.00742
C24   1    0.265101    0.740318    0.444936    11.00000    0.03877    0.03751 =
         0.02422   -0.00662   -0.00680    0.01752
AFIX  13
H24   2    0.235960    0.778071    0.411643    11.00000   -1.20000
AFIX   0
C25   1    0.409328    0.799204    0.448569    11.00000    0.04186    0.03840 =
         0.06373   -0.00633   -0.01334    0.01169
AFIX 137
H25A  2    0.439675    0.760527    0.479676    11.00000   -1.50000
H25B  2    0.439497    0.887233    0.460037    11.00000   -1.50000
H25C  2    0.441668    0.787765    0.408333    11.00000   -1.50000
AFIX   0
C26   1    0.215214    0.768413    0.506508    11.00000    0.07344    0.07359 =
         0.05090   -0.02364    0.00623    0.03164
AFIX 137
H26A  2    0.122715    0.724218    0.505908    11.00000   -1.50000
H26B  2    0.238861    0.856957    0.512423    11.00000   -1.50000
H26C  2    0.252286    0.741962    0.540416    11.00000   -1.50000
AFIX   0
C27   1    0.014143    0.350799    0.305515    11.00000    0.02603    0.02225 =
         0.02564    0.00545   -0.00160    0.00444
AFIX  13
H27   2    0.024818    0.412273    0.274281    11.00000   -1.20000
AFIX   0
C28   1   -0.124413    0.296399    0.323605    11.00000    0.02586    0.08025 =
         0.04648   -0.01113   -0.00273    0.01012
AFIX 137
H28A  2   -0.135239    0.242029    0.357217    11.00000   -1.50000
H28B  2   -0.178435    0.249356    0.287929    11.00000   -1.50000
H28C  2   -0.148384    0.362941    0.337264    11.00000   -1.50000
AFIX   0
C29   1    0.043966    0.248661    0.275352    11.00000    0.04212    0.03576 =
         0.04506   -0.00890   -0.01062    0.01552
AFIX 137
H29A  2    0.132353    0.282686    0.263075    11.00000   -1.50000
H29B  2   -0.012133    0.211845    0.238838    11.00000   -1.50000
H29C  2    0.030889    0.185651    0.304711    11.00000   -1.50000
AFIX   0
C30   1    0.657977    0.858365    0.172712    11.00000    0.02327    0.02761 =
         0.03978    0.00330    0.00795    0.00371
C31   1    0.734361    0.989135    0.198969    11.00000    0.03235    0.03281 =
         0.05363   -0.00412    0.00810   -0.00237
AFIX 137
H31A  2    0.679284    1.032786    0.202145    11.00000   -1.50000
H31B  2    0.803718    1.031375    0.171708    11.00000   -1.50000
H31C  2    0.769372    0.987631    0.239996    11.00000   -1.50000
AFIX   0
C32   1    0.738377    0.785105    0.176647    11.00000    0.02661    0.04088 =
         0.06585    0.00808    0.00308    0.01172
AFIX 137
H32A  2    0.760671    0.782008    0.219948    11.00000   -1.50000
H32B  2    0.815921    0.824916    0.153934    11.00000   -1.50000
H32C  2    0.690127    0.701385    0.158583    11.00000   -1.50000
AFIX   0
C33   1    0.595724    0.847401    0.107637    11.00000    0.03119    0.02361 =
         0.03659    0.00631    0.01385    0.00849
C34   1    0.561046    0.953152    0.095790    11.00000    0.04404    0.03058 =
         0.05709    0.01317    0.00879    0.01414
AFIX 137
H34A  2    0.507932    0.933478    0.057910    11.00000   -1.50000
H34B  2    0.638439    1.027640    0.091226    11.00000   -1.50000
H34C  2    0.514309    0.966827    0.130561    11.00000   -1.50000
AFIX   0
C35   1    0.669531    0.826038    0.054344    11.00000    0.04935    0.04326 =
         0.04502    0.00640    0.02429    0.01356
AFIX 137
H35A  2    0.683459    0.751976    0.060175    11.00000   -1.50000
H35B  2    0.751455    0.896930    0.052964    11.00000   -1.50000
H35C  2    0.621272    0.815433    0.015527    11.00000   -1.50000
AFIX   0
C36   1    0.339938    0.600718    0.192115    11.00000    0.01497    0.01877 =
         0.01982    0.00014   -0.00080    0.00701
C37   1    0.388795    0.379997    0.301859    11.00000    0.03601    0.03504 =
         0.02568    0.00985    0.00100    0.02147
AFIX  23
H37A  2    0.406676    0.308716    0.288250    11.00000   -1.20000
H37B  2    0.321258    0.352455    0.332259    11.00000   -1.20000
AFIX   0
C38   1    0.507680    0.480469    0.332215    11.00000    0.02800    0.04985 =
         0.02489    0.00736   -0.00076    0.02100
C39   1    0.474806    0.587350    0.350532    11.00000    0.03412    0.04574 =
         0.02029   -0.00205   -0.00679    0.01508
AFIX  23
H39A  2    0.414781    0.564172    0.384495    11.00000   -1.20000
H39B  2    0.552708    0.658308    0.366159    11.00000   -1.20000
AFIX   0
C40   1    0.543995    0.434753    0.390983    11.00000    0.04552    0.07638 =
         0.03339    0.01512   -0.00522    0.03169
AFIX 137
H40A  2    0.471090    0.404641    0.417586    11.00000   -1.50000
H40B  2    0.614783    0.502540    0.413060    11.00000   -1.50000
H40C  2    0.569252    0.367948    0.379747    11.00000   -1.50000
AFIX   0
C41   1    0.617075    0.517860    0.288016    11.00000    0.02913    0.06882 =
         0.03979    0.01318    0.00411    0.02474
AFIX 137
H41A  2    0.638392    0.447917    0.278423    11.00000   -1.50000
H41B  2    0.691155    0.586455    0.307390    11.00000   -1.50000
H41C  2    0.591817    0.543180    0.249896    11.00000   -1.50000
AFIX   0
C42   1    0.301935    0.443035    0.096609    11.00000    0.02180    0.02470 =
         0.02204   -0.00269    0.00007    0.01313
C43   1    0.435509    0.456517    0.113501    11.00000    0.02240    0.02948 =
         0.02910   -0.00153    0.00047    0.01562
AFIX 137
H43A  2    0.495567    0.542525    0.111446    11.00000   -1.50000
H43B  2    0.459048    0.404636    0.084454    11.00000   -1.50000
H43C  2    0.437551    0.431034    0.155433    11.00000   -1.50000
AFIX   0
C44   1    0.212280    0.306675    0.098822    11.00000    0.02902    0.02447 =
         0.04145   -0.00576    0.00150    0.01229
AFIX 137
H44A  2    0.214365    0.280755    0.140655    11.00000   -1.50000
H44B  2    0.239437    0.257517    0.069818    11.00000   -1.50000
H44C  2    0.125791    0.294685    0.087407    11.00000   -1.50000
AFIX   0
C45   1    0.304354    0.484844    0.030925    11.00000    0.03305    0.04192 =
         0.02153   -0.00209    0.00165    0.02255
AFIX 137
H45A  2    0.217734    0.466124    0.016258    11.00000   -1.50000
H45B  2    0.341105    0.441517    0.003526    11.00000   -1.50000
H45C  2    0.355767    0.573576    0.031065    11.00000   -1.50000
AFIX   0
C46   1   -0.041717    0.553814    0.178649    11.00000    0.01735    0.02925 =
         0.02470   -0.00078    0.00116    0.01147
AFIX  23
H46A  2   -0.041576    0.632826    0.167414    11.00000   -1.20000
H46B  2   -0.076237    0.537735    0.220308    11.00000   -1.20000
AFIX   0
C47   1   -0.128246    0.452306    0.133166    11.00000    0.01948    0.02724 =
         0.02259    0.00073   -0.00097    0.00910
C48   1   -0.059314    0.467020    0.073140    11.00000    0.02127    0.04578 =
         0.02199   -0.00468   -0.00374    0.01800
AFIX  23
H48A  2   -0.113441    0.403043    0.041808    11.00000   -1.20000
H48B  2   -0.043105    0.548295    0.057810    11.00000   -1.20000
AFIX   0
C49   1   -0.159878    0.325102    0.155814    11.00000    0.03495    0.02982 =
         0.05020    0.00768   -0.00960    0.00444
AFIX 137
H49A  2   -0.081353    0.315010    0.163162    11.00000   -1.50000
H49B  2   -0.213347    0.262310    0.124552    11.00000   -1.50000
H49C  2   -0.205272    0.316200    0.194288    11.00000   -1.50000
AFIX   0
C50   1   -0.249997    0.470257    0.123265    11.00000    0.01966    0.04355 =
         0.02696    0.00094    0.00042    0.01283
AFIX 137
H50A  2   -0.291401    0.466240    0.162669    11.00000   -1.50000
H50B  2   -0.307205    0.405408    0.093906    11.00000   -1.50000
H50C  2   -0.229417    0.550627    0.106874    11.00000   -1.50000
AFIX   0
B1    3    0.452586    0.713900    0.171666    11.00000    0.02206    0.01972 =
         0.02516    0.00148    0.00317    0.01086
B2    3    0.369425    0.544809    0.248533    11.00000    0.01578    0.02368 =
         0.02169    0.00171    0.00138    0.00894
B3    3    0.134792    0.511804    0.132801    11.00000    0.02054    0.02244 =
         0.01784    0.00064    0.00053    0.00979

PART 1
C51   1    0.775093    0.875539    0.399527    10.85000    0.05933    0.06859 =
         0.09656   -0.00890   -0.00405    0.02718
AFIX 137
H51A  2    0.756117    0.895828    0.358658    10.85000   -1.50000
H51B  2    0.709279    0.874180    0.427759    10.85000   -1.50000
H51C  2    0.777407    0.794588    0.396456    10.85000   -1.50000
AFIX   0
C52   1    0.901744    0.970779    0.423649    10.85000    0.06120    0.05474 =
         0.06090   -0.00305    0.00994    0.01792
AFIX  23
H52A  2    0.968155    0.968817    0.395937    10.85000   -1.20000
H52B  2    0.901266    1.053117    0.422835    10.85000   -1.20000
AFIX   0
C53   1    0.934750    0.951992    0.488107    10.85000    0.06501    0.03806 =
         0.06081    0.00685    0.01207    0.01306
AFIX  23
H53A  2    0.933635    0.869052    0.489152    10.85000   -1.20000
H53B  2    0.869380    0.955742    0.516021    10.85000   -1.20000
AFIX   0

PART 2
C51A  1    0.795768    0.940985    0.391567    10.15000    0.07043    0.06355 =
         0.08445    0.00425    0.00438    0.02664
AFIX 137
H51D  2    0.824256    1.029728    0.388690    10.15000   -1.50000
H51E  2    0.703538    0.900145    0.384932    10.15000   -1.50000
H51F  2    0.836295    0.909203    0.360088    10.15000   -1.50000
AFIX   0
C52A  1    0.831435    0.916219    0.454542    10.15000    0.07918    0.06769 =
         0.09207    0.00894    0.00078    0.02372
AFIX  23
H52C  2    0.820255    0.829694    0.454495    10.15000   -1.20000
H52D  2    0.774426    0.928360    0.485175    10.15000   -1.20000
AFIX   0
C53A  1    0.966769    1.000134    0.472857    10.15000    0.09753    0.06403 =
         0.08841    0.01704    0.00175    0.01490
AFIX  23
H53C  2    1.018004    0.990078    0.438623    10.15000   -1.20000
H53D  2    0.972096    1.084627    0.471770    10.15000   -1.20000
AFIX   0
HKLF 4


REM  e24msh02
REM wR2 = 0.1307, GooF = S = 1.019, Restrained GooF = 1.019 for all data
REM R1 = 0.0510 for 10425 Fo > 4sig(Fo) and 0.0791 for all 14354 data
REM 649 parameters refined using 73 restraints

END

WGHT      0.0474      1.4659

REM Highest difference peak  0.358,  deepest hole -0.234,  1-sigma level  0.046
Q1    1   0.4259  1.1037  0.3756  11.00000  0.05    0.36
Q2    1  -0.0846  0.4998  0.1555  11.00000  0.05    0.35
Q3    1   0.0745  0.8851  0.2633  11.00000  0.05    0.29
;
_shelx_res_checksum              34805
####################################################################### 
# 
# This file contains crystal structure data downloaded from the 
# Cambridge Structural Database (CSD) hosted by the Cambridge 
# Crystallographic Data Centre (CCDC).
# 
# Full information about CCDC data access policies and citation 
# guidelines are available at http://www.ccdc.cam.ac.uk/access/V1 
# 
# Audit and citation data items may have been added by the CCDC. 
# Please retain this information to preserve the provenance of 
# this file and to allow appropriate attribution of the data. 
# 
#######################################################################

data_s21msh74-cpd-4
_database_code_depnum_ccdc_archive 'CCDC 2298657'
loop_
_audit_author_name
_audit_author_address
'Mary Mahon'
;University of Bath
United Kingdom
;
_audit_update_record             
;
2023-10-02 deposited with the CCDC.	2024-04-30 downloaded from the CCDC.
;
_audit_creation_date             2021-10-01
_audit_creation_method           
;
Olex2 1.5
(compiled 2021.08.20 svn.r13c46975 for OlexSys, GUI svn.r6405)
;
_shelx_SHELXL_version_number     2014/7
_chemical_name_common            ?
_chemical_name_systematic        ?
_chemical_formula_moiety         'C52 H86 B3 Ca N3 O6, 1(C7 H8)'
_chemical_formula_sum            'C59 H94 B3 Ca N3 O6'
_chemical_formula_weight         1013.88
_chemical_melting_point          ?
loop_
_atom_type_symbol
_atom_type_description
_atom_type_scat_dispersion_real
_atom_type_scat_dispersion_imag
_atom_type_scat_source
C C 0.0181 0.0091 'International Tables Vol C Tables 4.2.6.8 and 6.1.1.4'
H H 0.0000 0.0000 'International Tables Vol C Tables 4.2.6.8 and 6.1.1.4'
B B 0.0090 0.0039 'International Tables Vol C Tables 4.2.6.8 and 6.1.1.4'
Ca Ca 0.3641 1.2855 'International Tables Vol C Tables 4.2.6.8 and 6.1.1.4'
N N 0.0311 0.0180 'International Tables Vol C Tables 4.2.6.8 and 6.1.1.4'
O O 0.0492 0.0322 'International Tables Vol C Tables 4.2.6.8 and 6.1.1.4'

_shelx_space_group_comment       
;
The symmetry employed for this shelxl refinement is uniquely defined
by the following loop, which should always be used as a source of
symmetry information in preference to the above space-group names.
They are only intended as comments.
;
_space_group_crystal_system      triclinic
_space_group_IT_number           2
_space_group_name_H-M_alt        'P -1'
_space_group_name_Hall           '-P 1'
loop_
_space_group_symop_operation_xyz
'x, y, z'
'-x, -y, -z'

_cell_length_a                   11.2516(2)
_cell_length_b                   13.3172(3)
_cell_length_c                   20.8818(5)
_cell_angle_alpha                83.912(2)
_cell_angle_beta                 80.949(2)
_cell_angle_gamma                77.803(2)
_cell_volume                     3011.61(12)
_cell_formula_units_Z            2
_cell_measurement_reflns_used    16800
_cell_measurement_temperature    150.00(10)
_cell_measurement_theta_max      72.8950
_cell_measurement_theta_min      4.0560
_shelx_estimated_absorpt_T_max   ?
_shelx_estimated_absorpt_T_min   ?
_exptl_absorpt_coefficient_mu    1.271
_exptl_absorpt_correction_T_max  1.000
_exptl_absorpt_correction_T_min  0.609
_exptl_absorpt_correction_type   gaussian
_exptl_absorpt_process_details   
;
CrysAlisPro 1.171.39.46 (Rigaku Oxford Diffraction, 2018)
Numerical absorption correction based on gaussian integration over
			a multifaceted crystal model
Empirical absorption correction using spherical harmonics,
 implemented in SCALE3 ABSPACK scaling algorithm.
;
_exptl_absorpt_special_details   ?
_exptl_crystal_colour            colourless
_exptl_crystal_colour_primary    colourless
_exptl_crystal_density_diffrn    1.118
_exptl_crystal_density_meas      ?
_exptl_crystal_density_method    ?
_exptl_crystal_description       block
_exptl_crystal_F_000             1104
_exptl_crystal_size_max          0.255
_exptl_crystal_size_mid          0.166
_exptl_crystal_size_min          0.085
_exptl_transmission_factor_max   ?
_exptl_transmission_factor_min   ?
_diffrn_reflns_av_R_equivalents  0.0398
_diffrn_reflns_av_unetI/netI     0.0443
_diffrn_reflns_Laue_measured_fraction_full 1.000
_diffrn_reflns_Laue_measured_fraction_max 0.997
_diffrn_reflns_limit_h_max       13
_diffrn_reflns_limit_h_min       -11
_diffrn_reflns_limit_k_max       16
_diffrn_reflns_limit_k_min       -16
_diffrn_reflns_limit_l_max       25
_diffrn_reflns_limit_l_min       -25
_diffrn_reflns_number            38857
_diffrn_reflns_point_group_measured_fraction_full 1.000
_diffrn_reflns_point_group_measured_fraction_max 0.997
_diffrn_reflns_theta_full        67.684
_diffrn_reflns_theta_max         72.995
_diffrn_reflns_theta_min         3.888
_diffrn_ambient_environment      N~2~
_diffrn_ambient_temperature      150.00(10)
_diffrn_detector                 'CCD plate'
_diffrn_detector_area_resol_mean 8.1150
_diffrn_detector_type            EosS2
_diffrn_measured_fraction_theta_full 1.000
_diffrn_measured_fraction_theta_max 0.997
_diffrn_measurement_device       'four-circle diffractometer'
_diffrn_measurement_device_type  'SuperNova, Dual, Cu at home/near, EosS2'
_diffrn_measurement_method       '\w scans'
_diffrn_radiation_monochromator  mirror
_diffrn_radiation_probe          x-ray
_diffrn_radiation_type           'Cu K\a'
_diffrn_radiation_wavelength     1.54184
_diffrn_source                   'micro-focus sealed X-ray tube'
_diffrn_source_type              'SuperNova (Cu) X-ray Source'
_reflns_Friedel_coverage         0.000
_reflns_Friedel_fraction_full    .
_reflns_Friedel_fraction_max     .
_reflns_number_gt                10437
_reflns_number_total             11998
_reflns_special_details          
;
 Reflections were merged by SHELXL according to the crystal
 class for the calculation of statistics and refinement.
 
 _reflns_Friedel_fraction is defined as the number of unique
 Friedel pairs measured divided by the number that would be
 possible theoretically, ignoring centric projections and
 systematic absences.
;
_reflns_threshold_expression     'I > 2\s(I)'
_computing_cell_refinement       'CrysAlisPro 1.171.39.46 (Rigaku OD, 2018)'
_computing_data_collection       'CrysAlisPro 1.171.39.46 (Rigaku OD, 2018)'
_computing_data_reduction        'CrysAlisPro 1.171.39.46 (Rigaku OD, 2018)'
_computing_molecular_graphics    'Olex2 1.5 (Dolomanov et al., 2009)'
_computing_publication_material  'Olex2 1.5 (Dolomanov et al., 2009)'
_computing_structure_refinement  'SHELXL 2014/7 (Sheldrick, 2015)'
_computing_structure_solution    'SHELXT 2018/2 (Sheldrick, 2018)'
_refine_diff_density_max         0.274
_refine_diff_density_min         -0.236
_refine_diff_density_rms         0.042
_refine_ls_extinction_coef       .
_refine_ls_extinction_method     none
_refine_ls_goodness_of_fit_ref   1.024
_refine_ls_hydrogen_treatment    mixed
_refine_ls_matrix_type           full
_refine_ls_number_parameters     720
_refine_ls_number_reflns         11998
_refine_ls_number_restraints     211
_refine_ls_R_factor_all          0.0475
_refine_ls_R_factor_gt           0.0402
_refine_ls_restrained_S_all      1.020
_refine_ls_shift/su_max          0.001
_refine_ls_shift/su_mean         0.000
_refine_ls_structure_factor_coef Fsqd
_refine_ls_weighting_details     
'w=1/[\s^2^(Fo^2^)+(0.0554P)^2^+0.4858P] where P=(Fo^2^+2Fc^2^)/3'
_refine_ls_weighting_scheme      calc
_refine_ls_wR_factor_gt          0.1008
_refine_ls_wR_factor_ref         0.1075
_refine_special_details          
;
The asymmetric unit was host to 1 molecule of toluene in addition 
to 1 molecule of the calcium complex. The solvent was disordered 
in a 50:50 ratio over 2 very proximate sites, and was successfully 
refined with the addition of distance and ADP restraints.
 

;
_olex2_refinement_description    
;
1. Fixed Uiso
 At 1.2 times of:
  All C(H) groups
 At 1.5 times of:
  All C(H,H,H) groups
2. Restrained distances
 C53-C54 \\sim C53A-C54A
 with sigma of 0.02
3. Uiso/Uaniso restraints and constraints
C53 \\sim C54 \\sim C55 \\sim C56 \\sim C57 \\sim C58 \\sim C59 \\sim C53A
\\sim C54A \\sim C55A \\sim C56A \\sim C57A \\sim C58A \\sim C59A: within 2A
with sigma of 0.02 and sigma for terminal atoms of 0.01 within 2A
4. Others
 Sof(C53A)=Sof(H53D)=Sof(H53E)=Sof(H53F)=Sof(C54A)=Sof(C55A)=Sof(H55A)=
 Sof(C56A)=Sof(H56A)=Sof(C57A)=Sof(H57A)=Sof(C58A)=Sof(H58A)=Sof(C59A)=
 Sof(H59A)=1-FVAR(1)
 Sof(C53)=Sof(H53A)=Sof(H53B)=Sof(H53C)=Sof(C54)=Sof(C55)=Sof(H55)=Sof(C56)=
 Sof(H56)=Sof(C57)=Sof(H57)=Sof(C58)=Sof(H58)=Sof(C59)=Sof(H59)=FVAR(1)
5.a Ternary CH refined with riding coordinates:
 C12(H12), C15(H15), C24(H24), C27(H27)
5.b Aromatic/amide H refined with riding coordinates:
 C8(H8), C9(H9), C10(H10), C20(H20), C21(H21), C22(H22), C55(H55), C56(H56),
 C57(H57), C58(H58), C59(H59), C55A(H55A), C56A(H56A), C57A(H57A), C58A(H58A),
 C59A(H59A)
5.c Fitted hexagon refined as free rotating group:
 C54(C55,C56,C57,C58,C59), C54A(C55A,C56A,C57A,C58A,C59A)
5.d Idealised Me refined as rotating group:
 C1(H1A,H1B,H1C), C5(H5A,H5B,H5C), C13(H13A,H13B,H13C), C14(H14A,H14B,H14C),
 C16(H16A,H16B,H16C), C17(H17A,H17B,H17C), C25(H25A,H25B,H25C), C26(H26A,H26B,
 H26C), C28(H28A,H28B,H28C), C29(H29A,H29B,H29C), C32(H32A,H32B,H32C), C33(H33A,
 H33B,H33C), C34(H34A,H34B,H34C), C35(H35A,H35B,H35C), C38(H38A,H38B,H38C),
 C39(H39A,H39B,H39C), C40(H40A,H40B,H40C), C41(H41A,H41B,H41C), C44(H44A,H44B,
 H44C), C45(H45A,H45B,H45C), C46(H46A,H46B,H46C), C49(H49A,H49B,H49C), C50(H50A,
 H50B,H50C), C51(H51A,H51B,H51C), C52(H52A,H52B,H52C), C53(H53A,H53B,H53C),
 C53A(H53D,H53E,H53F)
;
_atom_sites_solution_hydrogens   mixed
_atom_sites_solution_primary     dual
_atom_sites_solution_secondary   ?
loop_
_atom_site_label
_atom_site_type_symbol
_atom_site_fract_x
_atom_site_fract_y
_atom_site_fract_z
_atom_site_U_iso_or_equiv
_atom_site_adp_type
_atom_site_occupancy
_atom_site_site_symmetry_order
_atom_site_calc_flag
_atom_site_refinement_flags_posn
_atom_site_refinement_flags_adp
_atom_site_refinement_flags_occupancy
_atom_site_disorder_assembly
_atom_site_disorder_group
Ca1 Ca 0.75468(2) 0.24255(2) 0.28517(2) 0.02037(7) Uani 1 1 d . . . . .
O1 O 0.77133(8) 0.12704(7) 0.20870(5) 0.02617(19) Uani 1 1 d . . . . .
O2 O 0.70181(9) 0.02302(9) 0.14808(5) 0.0339(2) Uani 1 1 d . . . . .
O3 O 0.55353(8) 0.24289(7) 0.31439(5) 0.02468(18) Uani 1 1 d . . . . .
O4 O 0.35746(8) 0.24090(8) 0.29702(5) 0.0294(2) Uani 1 1 d . . . . .
O5 O 0.46950(8) 0.24348(8) 0.10694(5) 0.0283(2) Uani 1 1 d . . . . .
O6 O 0.30429(9) 0.16714(8) 0.10684(5) 0.0295(2) Uani 1 1 d . . . . .
N1 N 0.83400(9) 0.20576(8) 0.38271(5) 0.0221(2) Uani 1 1 d . . . . .
N2 N 0.82771(9) 0.39329(8) 0.28083(5) 0.0218(2) Uani 1 1 d . . . . .
N3 N 0.44407(9) 0.10054(8) 0.18919(5) 0.0225(2) Uani 1 1 d . . . . .
C1 C 1.04821(12) 0.11912(11) 0.39234(7) 0.0321(3) Uani 1 1 d . . . . .
H1A H 1.0217 0.1118 0.4383 0.048 Uiso 1 1 calc R U . . .
H1B H 1.1244 0.1428 0.3847 0.048 Uiso 1 1 calc R U . . .
H1C H 1.0594 0.0537 0.3745 0.048 Uiso 1 1 calc R U . . .
C2 C 0.95195(11) 0.19648(10) 0.36012(6) 0.0235(2) Uani 1 1 d . . . . .
C3 C 0.99735(11) 0.25393(10) 0.30363(6) 0.0249(2) Uani 1 1 d . . . . .
H3 H 1.0792(18) 0.2333(15) 0.2897(9) 0.032(4) Uiso 1 1 d . . . . .
C4 C 0.94635(11) 0.35053(10) 0.27296(6) 0.0231(2) Uani 1 1 d . . . . .
C5 C 1.03786(12) 0.40289(12) 0.22777(8) 0.0339(3) Uani 1 1 d . . . . .
H5A H 1.0151 0.4133 0.1848 0.051 Uiso 1 1 calc R U . . .
H5B H 1.1183 0.3603 0.2267 0.051 Uiso 1 1 calc R U . . .
H5C H 1.0381 0.4682 0.2432 0.051 Uiso 1 1 calc R U . . .
C6 C 0.79474(11) 0.15692(10) 0.44435(6) 0.0249(2) Uani 1 1 d . . . . .
C7 C 0.76766(12) 0.21607(11) 0.49897(7) 0.0299(3) Uani 1 1 d . . . . .
C8 C 0.71975(16) 0.17180(14) 0.55824(8) 0.0413(3) Uani 1 1 d . . . . .
H8 H 0.7021 0.2096 0.5947 0.050 Uiso 1 1 calc R U . . .
C9 C 0.69793(17) 0.07257(15) 0.56385(8) 0.0459(4) Uani 1 1 d . . . . .
H9 H 0.6654 0.0443 0.6037 0.055 Uiso 1 1 calc R U . . .
C10 C 0.72450(15) 0.01568(13) 0.51010(8) 0.0389(3) Uani 1 1 d . . . . .
H10 H 0.7093 -0.0508 0.5142 0.047 Uiso 1 1 calc R U . . .
C11 C 0.77367(12) 0.05589(11) 0.44983(7) 0.0292(3) Uani 1 1 d . . . . .
C12 C 0.79113(14) 0.32498(12) 0.49272(7) 0.0337(3) Uani 1 1 d . . . . .
H12 H 0.7887 0.3510 0.4472 0.040 Uiso 1 1 calc R U . . .
C13 C 0.91836(17) 0.32731(15) 0.50840(11) 0.0508(4) Uani 1 1 d . . . . .
H13A H 0.9243 0.3015 0.5527 0.076 Uiso 1 1 calc R U . . .
H13B H 0.9313 0.3969 0.5024 0.076 Uiso 1 1 calc R U . . .
H13C H 0.9795 0.2850 0.4800 0.076 Uiso 1 1 calc R U . . .
C14 C 0.69369(19) 0.39849(16) 0.53402(10) 0.0533(5) Uani 1 1 d . . . . .
H14A H 0.6139 0.3966 0.5239 0.080 Uiso 1 1 calc R U . . .
H14B H 0.7087 0.4673 0.5248 0.080 Uiso 1 1 calc R U . . .
H14C H 0.6973 0.3778 0.5793 0.080 Uiso 1 1 calc R U . . .
C15 C 0.80155(14) -0.01047(11) 0.39249(7) 0.0333(3) Uani 1 1 d . . . . .
H15 H 0.8397 0.0285 0.3553 0.040 Uiso 1 1 calc R U . . .
C16 C 0.89303(17) -0.11057(13) 0.40561(10) 0.0453(4) Uani 1 1 d . . . . .
H16A H 0.9643 -0.0948 0.4191 0.068 Uiso 1 1 calc R U . . .
H16B H 0.9168 -0.1464 0.3666 0.068 Uiso 1 1 calc R U . . .
H16C H 0.8553 -0.1533 0.4393 0.068 Uiso 1 1 calc R U . . .
C17 C 0.68531(17) -0.03422(13) 0.37344(10) 0.0456(4) Uani 1 1 d . . . . .
H17A H 0.6434 -0.0691 0.4099 0.068 Uiso 1 1 calc R U . . .
H17B H 0.7071 -0.0774 0.3377 0.068 Uiso 1 1 calc R U . . .
H17C H 0.6325 0.0289 0.3608 0.068 Uiso 1 1 calc R U . . .
C18 C 0.78847(11) 0.49490(10) 0.25198(7) 0.0244(2) Uani 1 1 d . . . . .
C19 C 0.76245(14) 0.57936(11) 0.29066(7) 0.0326(3) Uani 1 1 d . . . . .
C20 C 0.72253(17) 0.67795(12) 0.26186(9) 0.0432(4) Uani 1 1 d . . . . .
H20 H 0.7067 0.7344 0.2868 0.052 Uiso 1 1 calc R U . . .
C21 C 0.70623(17) 0.69313(12) 0.19719(9) 0.0435(4) Uani 1 1 d . . . . .
H21 H 0.6819 0.7594 0.1785 0.052 Uiso 1 1 calc R U . . .
C22 C 0.72619(14) 0.60946(12) 0.16035(8) 0.0356(3) Uani 1 1 d . . . . .
H22 H 0.7123 0.6198 0.1172 0.043 Uiso 1 1 calc R U . . .
C23 C 0.76679(11) 0.50954(10) 0.18673(7) 0.0268(3) Uani 1 1 d . . . . .
C24 C 0.77510(19) 0.56377(13) 0.36261(8) 0.0433(4) Uani 1 1 d . . . . .
H24 H 0.7673 0.4927 0.3770 0.052 Uiso 1 1 calc R U . . .
C25 C 0.9001(3) 0.5757(2) 0.37477(12) 0.0724(7) Uani 1 1 d . . . . .
H25A H 0.9626 0.5277 0.3507 0.109 Uiso 1 1 calc R U . . .
H25B H 0.9062 0.5624 0.4204 0.109 Uiso 1 1 calc R U . . .
H25C H 0.9111 0.6447 0.3610 0.109 Uiso 1 1 calc R U . . .
C26 C 0.6736(3) 0.6342(2) 0.40338(11) 0.0770(8) Uani 1 1 d . . . . .
H26A H 0.6814 0.7046 0.3923 0.115 Uiso 1 1 calc R U . . .
H26B H 0.6803 0.6170 0.4487 0.115 Uiso 1 1 calc R U . . .
H26C H 0.5951 0.6255 0.3949 0.115 Uiso 1 1 calc R U . . .
C27 C 0.77740(13) 0.41832(10) 0.14682(7) 0.0293(3) Uani 1 1 d . . . . .
H27 H 0.8324 0.3598 0.1661 0.035 Uiso 1 1 calc R U . . .
C28 C 0.8306(2) 0.43578(14) 0.07555(8) 0.0476(4) Uani 1 1 d . . . . .
H28A H 0.7736 0.4871 0.0540 0.071 Uiso 1 1 calc R U . . .
H28B H 0.8451 0.3724 0.0549 0.071 Uiso 1 1 calc R U . . .
H28C H 0.9067 0.4588 0.0730 0.071 Uiso 1 1 calc R U . . .
C29 C 0.65125(16) 0.38971(14) 0.15265(10) 0.0471(4) Uani 1 1 d . . . . .
H29A H 0.6198 0.3785 0.1977 0.071 Uiso 1 1 calc R U . . .
H29B H 0.6587 0.3279 0.1312 0.071 Uiso 1 1 calc R U . . .
H29C H 0.5961 0.4447 0.1326 0.071 Uiso 1 1 calc R U . . .
C30 C 0.88027(12) 0.06694(11) 0.17154(7) 0.0284(3) Uani 1 1 d . . . . .
C31 C 0.82273(13) 0.03150(13) 0.11685(8) 0.0347(3) Uani 1 1 d . . . . .
C32 C 0.93494(15) -0.02114(13) 0.21733(9) 0.0420(4) Uani 1 1 d . . . . .
H32A H 0.9559 0.0063 0.2538 0.063 Uiso 1 1 calc R U . . .
H32B H 1.0075 -0.0612 0.1947 0.063 Uiso 1 1 calc R U . . .
H32C H 0.8760 -0.0641 0.2323 0.063 Uiso 1 1 calc R U . . .
C33 C 0.97233(13) 0.13563(13) 0.14780(8) 0.0366(3) Uani 1 1 d . . . . .
H33A H 0.9344 0.1948 0.1226 0.055 Uiso 1 1 calc R U . . .
H33B H 1.0416 0.0980 0.1213 0.055 Uiso 1 1 calc R U . . .
H33C H 0.9993 0.1576 0.1845 0.055 Uiso 1 1 calc R U . . .
C34 C 0.88950(16) -0.07314(17) 0.09395(11) 0.0549(5) Uani 1 1 d . . . . .
H34A H 0.8835 -0.1250 0.1293 0.082 Uiso 1 1 calc R U . . .
H34B H 0.9744 -0.0713 0.0794 0.082 Uiso 1 1 calc R U . . .
H34C H 0.8527 -0.0890 0.0588 0.082 Uiso 1 1 calc R U . . .
C35 C 0.80785(17) 0.11064(18) 0.05935(8) 0.0506(4) Uani 1 1 d . . . . .
H35A H 0.7597 0.0898 0.0310 0.076 Uiso 1 1 calc R U . . .
H35B H 0.8872 0.1158 0.0360 0.076 Uiso 1 1 calc R U . . .
H35C H 0.7672 0.1764 0.0746 0.076 Uiso 1 1 calc R U . . .
C36 C 0.46993(11) 0.29393(11) 0.36751(7) 0.0284(3) Uani 1 1 d . . . . .
C37 C 0.34921(12) 0.32489(11) 0.33678(8) 0.0307(3) Uani 1 1 d . . . . .
C38 C 0.46242(14) 0.21550(13) 0.42552(8) 0.0382(3) Uani 1 1 d . . . . .
H38A H 0.4288 0.1600 0.4146 0.057 Uiso 1 1 calc R U . . .
H38B H 0.4105 0.2479 0.4617 0.057 Uiso 1 1 calc R U . . .
H38C H 0.5431 0.1890 0.4370 0.057 Uiso 1 1 calc R U . . .
C39 C 0.52287(13) 0.38225(12) 0.38386(9) 0.0377(3) Uani 1 1 d . . . . .
H39A H 0.5989 0.3554 0.4007 0.057 Uiso 1 1 calc R U . . .
H39B H 0.4658 0.4208 0.4159 0.057 Uiso 1 1 calc R U . . .
H39C H 0.5374 0.4265 0.3453 0.057 Uiso 1 1 calc R U . . .
C40 C 0.23342(13) 0.33290(14) 0.38597(9) 0.0430(4) Uani 1 1 d . . . . .
H40A H 0.1627 0.3518 0.3636 0.064 Uiso 1 1 calc R U . . .
H40B H 0.2319 0.3844 0.4151 0.064 Uiso 1 1 calc R U . . .
H40C H 0.2325 0.2676 0.4102 0.064 Uiso 1 1 calc R U . . .
C41 C 0.34373(15) 0.42360(13) 0.29237(9) 0.0422(4) Uani 1 1 d . . . . .
H41A H 0.4179 0.4188 0.2621 0.063 Uiso 1 1 calc R U . . .
H41B H 0.3351 0.4811 0.3180 0.063 Uiso 1 1 calc R U . . .
H41C H 0.2747 0.4331 0.2690 0.063 Uiso 1 1 calc R U . . .
C42 C 0.53425(11) 0.12996(9) 0.22460(6) 0.0227(2) Uani 1 1 d . . . . .
C43 C 0.39619(12) 0.00471(10) 0.21027(7) 0.0258(3) Uani 1 1 d . . . . .
C44 C 0.47480(13) -0.06501(11) 0.25701(8) 0.0359(3) Uani 1 1 d . . . . .
H44A H 0.5580 -0.0821 0.2361 0.054 Uiso 1 1 calc R U . . .
H44B H 0.4434 -0.1270 0.2692 0.054 Uiso 1 1 calc R U . . .
H44C H 0.4725 -0.0298 0.2951 0.054 Uiso 1 1 calc R U . . .
C45 C 0.4007(2) -0.05532(13) 0.15132(9) 0.0550(5) Uani 1 1 d . . . . .
H45A H 0.3467 -0.0155 0.1225 0.083 Uiso 1 1 calc R U . . .
H45B H 0.3750 -0.1194 0.1654 0.083 Uiso 1 1 calc R U . . .
H45C H 0.4830 -0.0688 0.1289 0.083 Uiso 1 1 calc R U . . .
C46 C 0.26528(13) 0.03227(13) 0.24547(10) 0.0436(4) Uani 1 1 d . . . . .
H46A H 0.2650 0.0695 0.2825 0.065 Uiso 1 1 calc R U . . .
H46B H 0.2349 -0.0297 0.2597 0.065 Uiso 1 1 calc R U . . .
H46C H 0.2137 0.0744 0.2164 0.065 Uiso 1 1 calc R U . . .
C47 C 0.39688(12) 0.30430(11) 0.06036(7) 0.0282(3) Uani 1 1 d . . . . .
C48 C 0.31629(13) 0.22891(11) 0.04609(7) 0.0298(3) Uani 1 1 d . . . . .
C49 C 0.32192(15) 0.39877(12) 0.09309(8) 0.0378(3) Uani 1 1 d . . . . .
H49A H 0.2671 0.3776 0.1296 0.057 Uiso 1 1 calc R U . . .
H49B H 0.2753 0.4428 0.0626 0.057 Uiso 1 1 calc R U . . .
H49C H 0.3761 0.4355 0.1077 0.057 Uiso 1 1 calc R U . . .
C50 C 0.48354(15) 0.33715(14) 0.00216(8) 0.0416(4) Uani 1 1 d . . . . .
H50A H 0.5310 0.3813 0.0155 0.062 Uiso 1 1 calc R U . . .
H50B H 0.4367 0.3737 -0.0308 0.062 Uiso 1 1 calc R U . . .
H50C H 0.5376 0.2773 -0.0150 0.062 Uiso 1 1 calc R U . . .
C51 C 0.18841(14) 0.27974(13) 0.03132(8) 0.0389(3) Uani 1 1 d . . . . .
H51A H 0.1455 0.2279 0.0238 0.058 Uiso 1 1 calc R U . . .
H51B H 0.1946 0.3266 -0.0068 0.058 Uiso 1 1 calc R U . . .
H51C H 0.1442 0.3169 0.0676 0.058 Uiso 1 1 calc R U . . .
C52 C 0.38168(17) 0.15710(14) -0.00627(8) 0.0446(4) Uani 1 1 d . . . . .
H52A H 0.4628 0.1265 0.0033 0.067 Uiso 1 1 calc R U . . .
H52B H 0.3871 0.1956 -0.0478 0.067 Uiso 1 1 calc R U . . .
H52C H 0.3364 0.1039 -0.0073 0.067 Uiso 1 1 calc R U . . .
B1 B 0.66385(13) 0.09340(11) 0.19551(7) 0.0247(3) Uani 1 1 d . . . . .
B2 B 0.48157(12) 0.20113(11) 0.27614(7) 0.0228(3) Uani 1 1 d . . . . .
B3 B 0.40699(13) 0.16734(11) 0.13683(7) 0.0240(3) Uani 1 1 d . . . . .
C53 C 0.0540(14) 0.6475(14) 0.1122(8) 0.068(2) Uani 0.45(3) 1 d D U P A 1
H53A H -0.0267 0.6457 0.1349 0.102 Uiso 0.45(3) 1 calc R U P A 1
H53B H 0.0883 0.5828 0.0938 0.102 Uiso 0.45(3) 1 calc R U P A 1
H53C H 0.0491 0.7019 0.0781 0.102 Uiso 0.45(3) 1 calc R U P A 1
C54 C 0.1345(11) 0.6664(10) 0.1589(6) 0.0604(18) Uani 0.45(3) 1 d DG U P A 1
C55 C 0.0908(8) 0.6830(11) 0.2237(6) 0.062(2) Uani 0.45(3) 1 d G U P A 1
H55 H 0.0083 0.6850 0.2393 0.074 Uiso 0.45(3) 1 calc R U P A 1
C56 C 0.1703(12) 0.6966(12) 0.2653(6) 0.080(3) Uani 0.45(3) 1 d G U P A 1
H56 H 0.1410 0.7077 0.3087 0.096 Uiso 0.45(3) 1 calc R U P A 1
C57 C 0.2937(11) 0.6936(10) 0.2420(9) 0.086(3) Uani 0.45(3) 1 d G U P A 1
H57 H 0.3469 0.7027 0.2698 0.104 Uiso 0.45(3) 1 calc R U P A 1
C58 C 0.3374(9) 0.6770(10) 0.1771(10) 0.077(3) Uani 0.45(3) 1 d G U P A 1
H58 H 0.4199 0.6750 0.1615 0.093 Uiso 0.45(3) 1 calc R U P A 1
C59 C 0.2579(12) 0.6634(11) 0.1356(7) 0.075(3) Uani 0.45(3) 1 d G U P A 1
H59 H 0.2871 0.6523 0.0922 0.089 Uiso 0.45(3) 1 calc R U P A 1
C53A C 0.0786(15) 0.6588(13) 0.1109(7) 0.085(3) Uani 0.55(3) 1 d D U P A 2
H53D H 0.0922 0.5872 0.1033 0.128 Uiso 0.55(3) 1 calc R U P A 2
H53E H 0.1050 0.6972 0.0716 0.128 Uiso 0.55(3) 1 calc R U P A 2
H53F H -0.0072 0.6838 0.1244 0.128 Uiso 0.55(3) 1 calc R U P A 2
C54A C 0.1501(10) 0.6717(8) 0.1629(4) 0.072(2) Uani 0.55(3) 1 d DG U P A 2
C55A C 0.0881(7) 0.7040(10) 0.2225(5) 0.080(3) Uani 0.55(3) 1 d G U P A 2
H55A H 0.0028 0.7157 0.2301 0.096 Uiso 0.55(3) 1 calc R U P A 2
C56A C 0.1537(9) 0.7187(10) 0.2707(4) 0.081(2) Uani 0.55(3) 1 d G U P A 2
H56A H 0.1122 0.7403 0.3105 0.097 Uiso 0.55(3) 1 calc R U P A 2
C57A C 0.2812(9) 0.7011(7) 0.2593(5) 0.0693(19) Uani 0.55(3) 1 d G U P A 2
H57A H 0.3251 0.7110 0.2916 0.083 Uiso 0.55(3) 1 calc R U P A 2
C58A C 0.3431(7) 0.6688(8) 0.1997(6) 0.069(2) Uani 0.55(3) 1 d G U P A 2
H58A H 0.4285 0.6571 0.1921 0.083 Uiso 0.55(3) 1 calc R U P A 2
C59A C 0.2776(10) 0.6541(8) 0.1515(5) 0.0613(19) Uani 0.55(3) 1 d G U P A 2
H59A H 0.3190 0.6325 0.1117 0.074 Uiso 0.55(3) 1 calc R U P A 2

loop_
_atom_site_aniso_label
_atom_site_aniso_U_11
_atom_site_aniso_U_22
_atom_site_aniso_U_33
_atom_site_aniso_U_23
_atom_site_aniso_U_13
_atom_site_aniso_U_12
Ca1 0.01959(11) 0.02215(12) 0.02012(12) -0.00362(8) -0.00214(8) -0.00524(8)
O1 0.0205(4) 0.0309(5) 0.0270(5) -0.0110(4) 0.0004(3) -0.0030(3)
O2 0.0249(4) 0.0419(5) 0.0372(5) -0.0213(5) 0.0038(4) -0.0086(4)
O3 0.0180(4) 0.0285(4) 0.0274(5) -0.0101(4) -0.0009(3) -0.0022(3)
O4 0.0206(4) 0.0330(5) 0.0364(5) -0.0172(4) -0.0023(4) -0.0033(3)
O5 0.0273(4) 0.0322(5) 0.0271(5) 0.0035(4) -0.0070(4) -0.0098(4)
O6 0.0306(5) 0.0324(5) 0.0282(5) 0.0033(4) -0.0089(4) -0.0112(4)
N1 0.0216(5) 0.0224(5) 0.0213(5) -0.0019(4) -0.0033(4) -0.0017(4)
N2 0.0218(5) 0.0217(5) 0.0224(5) -0.0011(4) -0.0034(4) -0.0056(4)
N3 0.0220(5) 0.0226(5) 0.0227(5) -0.0041(4) -0.0016(4) -0.0041(4)
C1 0.0242(6) 0.0343(7) 0.0337(7) 0.0030(6) -0.0058(5) 0.0020(5)
C2 0.0222(5) 0.0239(6) 0.0239(6) -0.0055(5) -0.0046(5) -0.0008(4)
C3 0.0181(5) 0.0295(6) 0.0252(6) -0.0036(5) -0.0014(5) -0.0011(4)
C4 0.0211(5) 0.0282(6) 0.0210(6) -0.0031(5) -0.0026(4) -0.0069(5)
C5 0.0231(6) 0.0425(8) 0.0348(7) 0.0065(6) -0.0019(5) -0.0101(5)
C6 0.0217(5) 0.0292(6) 0.0220(6) 0.0000(5) -0.0041(4) -0.0009(4)
C7 0.0277(6) 0.0356(7) 0.0243(6) -0.0037(5) -0.0054(5) 0.0006(5)
C8 0.0456(8) 0.0509(9) 0.0228(7) -0.0033(6) -0.0018(6) -0.0009(7)
C9 0.0492(9) 0.0571(10) 0.0253(7) 0.0101(7) 0.0023(6) -0.0092(8)
C10 0.0424(8) 0.0376(8) 0.0341(8) 0.0099(6) -0.0038(6) -0.0094(6)
C11 0.0294(6) 0.0305(7) 0.0260(7) 0.0036(5) -0.0062(5) -0.0029(5)
C12 0.0375(7) 0.0332(7) 0.0291(7) -0.0089(6) -0.0082(6) 0.0023(6)
C13 0.0474(9) 0.0421(9) 0.0667(12) -0.0057(8) -0.0213(9) -0.0070(7)
C14 0.0557(10) 0.0476(10) 0.0520(11) -0.0239(8) -0.0011(8) 0.0055(8)
C15 0.0439(8) 0.0231(6) 0.0321(7) 0.0013(5) -0.0064(6) -0.0057(5)
C16 0.0497(9) 0.0292(7) 0.0536(10) -0.0013(7) -0.0097(8) 0.0005(6)
C17 0.0554(10) 0.0337(8) 0.0516(10) -0.0060(7) -0.0215(8) -0.0060(7)
C18 0.0223(5) 0.0226(6) 0.0280(6) -0.0002(5) -0.0026(5) -0.0054(4)
C19 0.0402(7) 0.0261(6) 0.0318(7) -0.0028(5) -0.0021(6) -0.0091(5)
C20 0.0587(10) 0.0242(7) 0.0443(9) -0.0068(6) -0.0033(7) -0.0038(6)
C21 0.0532(9) 0.0239(7) 0.0476(9) 0.0037(6) -0.0072(7) 0.0017(6)
C22 0.0387(7) 0.0322(7) 0.0337(7) 0.0041(6) -0.0095(6) -0.0019(6)
C23 0.0243(6) 0.0260(6) 0.0296(7) -0.0001(5) -0.0041(5) -0.0046(5)
C24 0.0695(11) 0.0305(7) 0.0322(8) -0.0064(6) -0.0041(7) -0.0150(7)
C25 0.0873(17) 0.0938(18) 0.0461(11) -0.0052(11) -0.0268(11) -0.0277(14)
C26 0.110(2) 0.0674(14) 0.0420(11) -0.0148(10) 0.0137(12) -0.0055(14)
C27 0.0356(7) 0.0270(6) 0.0257(7) 0.0013(5) -0.0089(5) -0.0055(5)
C28 0.0724(12) 0.0396(8) 0.0272(8) -0.0012(6) -0.0038(7) -0.0064(8)
C29 0.0447(9) 0.0411(8) 0.0620(11) -0.0024(8) -0.0185(8) -0.0156(7)
C30 0.0218(6) 0.0336(7) 0.0284(7) -0.0122(5) 0.0022(5) -0.0016(5)
C31 0.0247(6) 0.0468(8) 0.0338(7) -0.0202(6) 0.0041(5) -0.0074(6)
C32 0.0345(7) 0.0421(8) 0.0428(9) -0.0056(7) -0.0001(6) 0.0045(6)
C33 0.0250(6) 0.0440(8) 0.0408(8) -0.0148(6) 0.0043(6) -0.0079(6)
C34 0.0345(8) 0.0648(12) 0.0683(13) -0.0469(10) 0.0080(8) -0.0068(8)
C35 0.0420(8) 0.0825(14) 0.0276(8) -0.0106(8) 0.0003(6) -0.0136(8)
C36 0.0203(5) 0.0320(7) 0.0330(7) -0.0156(5) -0.0006(5) -0.0014(5)
C37 0.0203(6) 0.0333(7) 0.0400(8) -0.0190(6) -0.0039(5) -0.0008(5)
C38 0.0318(7) 0.0496(9) 0.0314(7) -0.0099(6) 0.0012(6) -0.0043(6)
C39 0.0253(6) 0.0397(8) 0.0517(9) -0.0255(7) -0.0067(6) -0.0028(5)
C40 0.0212(6) 0.0561(10) 0.0538(10) -0.0318(8) 0.0010(6) -0.0035(6)
C41 0.0344(7) 0.0351(8) 0.0568(10) -0.0101(7) -0.0145(7) 0.0032(6)
C42 0.0228(5) 0.0227(6) 0.0223(6) -0.0033(5) -0.0029(5) -0.0034(4)
C43 0.0281(6) 0.0225(6) 0.0268(6) -0.0036(5) -0.0015(5) -0.0059(5)
C44 0.0322(7) 0.0284(7) 0.0456(9) 0.0070(6) -0.0062(6) -0.0071(5)
C45 0.1044(16) 0.0312(8) 0.0373(9) -0.0063(7) -0.0133(10) -0.0264(9)
C46 0.0260(7) 0.0362(8) 0.0638(11) 0.0068(7) 0.0026(7) -0.0075(6)
C47 0.0280(6) 0.0321(7) 0.0245(6) 0.0025(5) -0.0048(5) -0.0073(5)
C48 0.0313(6) 0.0347(7) 0.0241(6) 0.0000(5) -0.0061(5) -0.0078(5)
C49 0.0423(8) 0.0318(7) 0.0387(8) -0.0025(6) -0.0077(6) -0.0047(6)
C50 0.0376(7) 0.0541(9) 0.0319(8) 0.0104(7) -0.0030(6) -0.0149(7)
C51 0.0337(7) 0.0484(9) 0.0360(8) 0.0072(7) -0.0126(6) -0.0108(6)
C52 0.0534(9) 0.0484(9) 0.0335(8) -0.0121(7) -0.0091(7) -0.0066(7)
B1 0.0247(6) 0.0254(6) 0.0241(7) -0.0058(5) -0.0014(5) -0.0048(5)
B2 0.0205(6) 0.0228(6) 0.0253(7) -0.0036(5) -0.0020(5) -0.0047(5)
B3 0.0240(6) 0.0251(6) 0.0233(7) -0.0052(5) -0.0019(5) -0.0050(5)
C53 0.060(4) 0.043(3) 0.093(4) -0.004(3) 0.017(3) -0.013(3)
C54 0.065(3) 0.028(3) 0.077(4) -0.006(3) 0.030(3) -0.014(3)
C55 0.068(4) 0.026(4) 0.075(4) 0.003(3) 0.022(3) 0.003(2)
C56 0.101(5) 0.033(5) 0.081(5) -0.002(3) 0.034(4) 0.009(4)
C57 0.104(5) 0.047(4) 0.096(7) -0.005(5) 0.033(5) -0.022(3)
C58 0.090(4) 0.047(4) 0.088(7) -0.003(5) 0.028(4) -0.029(3)
C59 0.066(4) 0.048(4) 0.100(6) -0.003(5) 0.023(5) -0.016(3)
C53A 0.089(6) 0.054(4) 0.100(4) -0.005(3) 0.013(4) -0.003(4)
C54A 0.079(4) 0.036(3) 0.084(4) 0.001(3) 0.019(3) -0.002(3)
C55A 0.102(4) 0.033(4) 0.075(4) 0.015(3) 0.031(3) 0.015(3)
C56A 0.113(4) 0.031(4) 0.068(3) -0.003(2) 0.032(3) 0.018(3)
C57A 0.108(4) 0.037(2) 0.057(3) -0.006(2) 0.016(3) -0.020(3)
C58A 0.088(3) 0.042(2) 0.071(5) 0.001(3) 0.030(3) -0.029(2)
C59A 0.083(4) 0.040(3) 0.055(3) -0.010(2) 0.027(3) -0.022(3)

_geom_special_details            
;
 All esds (except the esd in the dihedral angle between two l.s. planes)
 are estimated using the full covariance matrix.  The cell esds are taken
 into account individually in the estimation of esds in distances, angles
 and torsion angles; correlations between esds in cell parameters are only
 used when they are defined by crystal symmetry.  An approximate (isotropic)
 treatment of cell esds is used for estimating esds involving l.s. planes.
;
loop_
_geom_bond_atom_site_label_1
_geom_bond_atom_site_label_2
_geom_bond_distance
_geom_bond_site_symmetry_2
_geom_bond_publ_flag
Ca1 O1 2.2927(9) . ?
Ca1 O3 2.2487(9) . ?
Ca1 N1 2.3153(11) . ?
Ca1 N2 2.3125(10) . ?
O1 C30 1.4708(15) . ?
O1 B1 1.4488(17) . ?
O2 C31 1.4351(16) . ?
O2 B1 1.3916(17) . ?
O3 C36 1.4623(15) . ?
O3 B2 1.4460(16) . ?
O4 C37 1.4415(16) . ?
O4 B2 1.4020(16) . ?
O5 C47 1.4398(16) . ?
O5 B3 1.3934(17) . ?
O6 C48 1.4408(17) . ?
O6 B3 1.3989(17) . ?
N1 C2 1.3211(17) . ?
N1 C6 1.4283(17) . ?
N2 C4 1.3277(17) . ?
N2 C18 1.4308(16) . ?
N3 C42 1.4815(15) . ?
N3 C43 1.4865(16) . ?
N3 B3 1.3933(19) . ?
C1 H1A 0.9600 . ?
C1 H1B 0.9600 . ?
C1 H1C 0.9600 . ?
C1 C2 1.5159(17) . ?
C2 C3 1.4220(19) . ?
C3 H3 0.914(19) . ?
C3 C4 1.4224(19) . ?
C4 C5 1.5148(17) . ?
C5 H5A 0.9600 . ?
C5 H5B 0.9600 . ?
C5 H5C 0.9600 . ?
C6 C7 1.4120(19) . ?
C6 C11 1.405(2) . ?
C7 C8 1.393(2) . ?
C7 C12 1.517(2) . ?
C8 H8 0.9300 . ?
C8 C9 1.384(3) . ?
C9 H9 0.9300 . ?
C9 C10 1.379(3) . ?
C10 H10 0.9300 . ?
C10 C11 1.393(2) . ?
C11 C15 1.517(2) . ?
C12 H12 0.9800 . ?
C12 C13 1.525(2) . ?
C12 C14 1.527(2) . ?
C13 H13A 0.9600 . ?
C13 H13B 0.9600 . ?
C13 H13C 0.9600 . ?
C14 H14A 0.9600 . ?
C14 H14B 0.9600 . ?
C14 H14C 0.9600 . ?
C15 H15 0.9800 . ?
C15 C16 1.531(2) . ?
C15 C17 1.528(2) . ?
C16 H16A 0.9600 . ?
C16 H16B 0.9600 . ?
C16 H16C 0.9600 . ?
C17 H17A 0.9600 . ?
C17 H17B 0.9600 . ?
C17 H17C 0.9600 . ?
C18 C19 1.408(2) . ?
C18 C23 1.408(2) . ?
C19 C20 1.398(2) . ?
C19 C24 1.520(2) . ?
C20 H20 0.9300 . ?
C20 C21 1.379(3) . ?
C21 H21 0.9300 . ?
C21 C22 1.380(2) . ?
C22 H22 0.9300 . ?
C22 C23 1.396(2) . ?
C23 C27 1.5188(19) . ?
C24 H24 0.9800 . ?
C24 C25 1.512(3) . ?
C24 C26 1.523(3) . ?
C25 H25A 0.9600 . ?
C25 H25B 0.9600 . ?
C25 H25C 0.9600 . ?
C26 H26A 0.9600 . ?
C26 H26B 0.9600 . ?
C26 H26C 0.9600 . ?
C27 H27 0.9800 . ?
C27 C28 1.527(2) . ?
C27 C29 1.529(2) . ?
C28 H28A 0.9600 . ?
C28 H28B 0.9600 . ?
C28 H28C 0.9600 . ?
C29 H29A 0.9600 . ?
C29 H29B 0.9600 . ?
C29 H29C 0.9600 . ?
C30 C31 1.5563(19) . ?
C30 C32 1.520(2) . ?
C30 C33 1.5160(19) . ?
C31 C34 1.523(2) . ?
C31 C35 1.517(3) . ?
C32 H32A 0.9600 . ?
C32 H32B 0.9600 . ?
C32 H32C 0.9600 . ?
C33 H33A 0.9600 . ?
C33 H33B 0.9600 . ?
C33 H33C 0.9600 . ?
C34 H34A 0.9600 . ?
C34 H34B 0.9600 . ?
C34 H34C 0.9600 . ?
C35 H35A 0.9600 . ?
C35 H35B 0.9600 . ?
C35 H35C 0.9600 . ?
C36 C37 1.5517(18) . ?
C36 C38 1.517(2) . ?
C36 C39 1.5166(19) . ?
C37 C40 1.519(2) . ?
C37 C41 1.522(2) . ?
C38 H38A 0.9600 . ?
C38 H38B 0.9600 . ?
C38 H38C 0.9600 . ?
C39 H39A 0.9600 . ?
C39 H39B 0.9600 . ?
C39 H39C 0.9600 . ?
C40 H40A 0.9600 . ?
C40 H40B 0.9600 . ?
C40 H40C 0.9600 . ?
C41 H41A 0.9600 . ?
C41 H41B 0.9600 . ?
C41 H41C 0.9600 . ?
C42 B1 1.4888(18) . ?
C42 B2 1.4786(18) . ?
C43 C44 1.5263(19) . ?
C43 C45 1.526(2) . ?
C43 C46 1.5273(19) . ?
C44 H44A 0.9600 . ?
C44 H44B 0.9600 . ?
C44 H44C 0.9600 . ?
C45 H45A 0.9600 . ?
C45 H45B 0.9600 . ?
C45 H45C 0.9600 . ?
C46 H46A 0.9600 . ?
C46 H46B 0.9600 . ?
C46 H46C 0.9600 . ?
C47 C48 1.5660(19) . ?
C47 C49 1.521(2) . ?
C47 C50 1.5212(19) . ?
C48 C51 1.519(2) . ?
C48 C52 1.524(2) . ?
C49 H49A 0.9600 . ?
C49 H49B 0.9600 . ?
C49 H49C 0.9600 . ?
C50 H50A 0.9600 . ?
C50 H50B 0.9600 . ?
C50 H50C 0.9600 . ?
C51 H51A 0.9600 . ?
C51 H51B 0.9600 . ?
C51 H51C 0.9600 . ?
C52 H52A 0.9600 . ?
C52 H52B 0.9600 . ?
C52 H52C 0.9600 . ?
C53 H53A 0.9600 . ?
C53 H53B 0.9600 . ?
C53 H53C 0.9600 . ?
C53 C54 1.504(11) . ?
C54 C55 1.3900 . ?
C54 C59 1.3900 . ?
C55 H55 0.9300 . ?
C55 C56 1.3900 . ?
C56 H56 0.9300 . ?
C56 C57 1.3900 . ?
C57 H57 0.9300 . ?
C57 C58 1.3900 . ?
C58 H58 0.9300 . ?
C58 C59 1.3900 . ?
C59 H59 0.9300 . ?
C53A H53D 0.9600 . ?
C53A H53E 0.9600 . ?
C53A H53F 0.9600 . ?
C53A C54A 1.492(10) . ?
C54A C55A 1.3900 . ?
C54A C59A 1.3900 . ?
C55A H55A 0.9300 . ?
C55A C56A 1.3900 . ?
C56A H56A 0.9300 . ?
C56A C57A 1.3900 . ?
C57A H57A 0.9300 . ?
C57A C58A 1.3900 . ?
C58A H58A 0.9300 . ?
C58A C59A 1.3900 . ?
C59A H59A 0.9300 . ?

loop_
_geom_angle_atom_site_label_1
_geom_angle_atom_site_label_2
_geom_angle_atom_site_label_3
_geom_angle
_geom_angle_site_symmetry_1
_geom_angle_site_symmetry_3
_geom_angle_publ_flag
O1 Ca1 N1 125.13(4) . . ?
O1 Ca1 N2 131.47(4) . . ?
O3 Ca1 O1 92.04(3) . . ?
O3 Ca1 N1 103.48(4) . . ?
O3 Ca1 N2 120.31(4) . . ?
N2 Ca1 N1 84.13(4) . . ?
C30 O1 Ca1 130.75(7) . . ?
B1 O1 Ca1 120.67(8) . . ?
B1 O1 C30 108.24(10) . . ?
B1 O2 C31 109.27(10) . . ?
C36 O3 Ca1 128.39(7) . . ?
B2 O3 Ca1 123.15(7) . . ?
B2 O3 C36 108.02(9) . . ?
B2 O4 C37 108.86(10) . . ?
B3 O5 C47 107.80(10) . . ?
B3 O6 C48 107.27(10) . . ?
C2 N1 Ca1 99.03(8) . . ?
C2 N1 C6 120.82(11) . . ?
C6 N1 Ca1 134.10(8) . . ?
C4 N2 Ca1 96.85(8) . . ?
C4 N2 C18 119.26(10) . . ?
C18 N2 Ca1 132.68(8) . . ?
C42 N3 C43 120.38(10) . . ?
B3 N3 C42 116.65(10) . . ?
B3 N3 C43 122.97(11) . . ?
H1A C1 H1B 109.5 . . ?
H1A C1 H1C 109.5 . . ?
H1B C1 H1C 109.5 . . ?
C2 C1 H1A 109.5 . . ?
C2 C1 H1B 109.5 . . ?
C2 C1 H1C 109.5 . . ?
N1 C2 C1 121.05(12) . . ?
N1 C2 C3 123.40(12) . . ?
C3 C2 C1 115.51(11) . . ?
C2 C3 H3 114.6(12) . . ?
C2 C3 C4 131.29(11) . . ?
C4 C3 H3 112.6(12) . . ?
N2 C4 C3 124.32(11) . . ?
N2 C4 C5 120.65(12) . . ?
C3 C4 C5 115.01(11) . . ?
C4 C5 H5A 109.5 . . ?
C4 C5 H5B 109.5 . . ?
C4 C5 H5C 109.5 . . ?
H5A C5 H5B 109.5 . . ?
H5A C5 H5C 109.5 . . ?
H5B C5 H5C 109.5 . . ?
C7 C6 N1 118.00(12) . . ?
C11 C6 N1 121.14(12) . . ?
C11 C6 C7 120.65(13) . . ?
C6 C7 C12 120.33(13) . . ?
C8 C7 C6 118.42(14) . . ?
C8 C7 C12 121.25(14) . . ?
C7 C8 H8 119.4 . . ?
C9 C8 C7 121.21(15) . . ?
C9 C8 H8 119.4 . . ?
C8 C9 H9 120.1 . . ?
C10 C9 C8 119.81(15) . . ?
C10 C9 H9 120.1 . . ?
C9 C10 H10 119.3 . . ?
C9 C10 C11 121.30(15) . . ?
C11 C10 H10 119.3 . . ?
C6 C11 C15 122.44(12) . . ?
C10 C11 C6 118.60(14) . . ?
C10 C11 C15 118.96(14) . . ?
C7 C12 H12 107.2 . . ?
C7 C12 C13 111.68(13) . . ?
C7 C12 C14 113.23(14) . . ?
C13 C12 H12 107.2 . . ?
C13 C12 C14 109.91(15) . . ?
C14 C12 H12 107.2 . . ?
C12 C13 H13A 109.5 . . ?
C12 C13 H13B 109.5 . . ?
C12 C13 H13C 109.5 . . ?
H13A C13 H13B 109.5 . . ?
H13A C13 H13C 109.5 . . ?
H13B C13 H13C 109.5 . . ?
C12 C14 H14A 109.5 . . ?
C12 C14 H14B 109.5 . . ?
C12 C14 H14C 109.5 . . ?
H14A C14 H14B 109.5 . . ?
H14A C14 H14C 109.5 . . ?
H14B C14 H14C 109.5 . . ?
C11 C15 H15 107.6 . . ?
C11 C15 C16 111.62(13) . . ?
C11 C15 C17 112.12(13) . . ?
C16 C15 H15 107.6 . . ?
C17 C15 H15 107.6 . . ?
C17 C15 C16 110.21(13) . . ?
C15 C16 H16A 109.5 . . ?
C15 C16 H16B 109.5 . . ?
C15 C16 H16C 109.5 . . ?
H16A C16 H16B 109.5 . . ?
H16A C16 H16C 109.5 . . ?
H16B C16 H16C 109.5 . . ?
C15 C17 H17A 109.5 . . ?
C15 C17 H17B 109.5 . . ?
C15 C17 H17C 109.5 . . ?
H17A C17 H17B 109.5 . . ?
H17A C17 H17C 109.5 . . ?
H17B C17 H17C 109.5 . . ?
C19 C18 N2 119.49(12) . . ?
C23 C18 N2 120.23(12) . . ?
C23 C18 C19 120.09(12) . . ?
C18 C19 C24 120.79(13) . . ?
C20 C19 C18 118.72(14) . . ?
C20 C19 C24 120.48(14) . . ?
C19 C20 H20 119.4 . . ?
C21 C20 C19 121.28(15) . . ?
C21 C20 H20 119.4 . . ?
C20 C21 H21 120.2 . . ?
C20 C21 C22 119.68(14) . . ?
C22 C21 H21 120.2 . . ?
C21 C22 H22 119.4 . . ?
C21 C22 C23 121.20(15) . . ?
C23 C22 H22 119.4 . . ?
C18 C23 C27 121.02(12) . . ?
C22 C23 C18 118.88(13) . . ?
C22 C23 C27 119.93(13) . . ?
C19 C24 H24 107.2 . . ?
C19 C24 C26 112.34(17) . . ?
C25 C24 C19 111.71(16) . . ?
C25 C24 H24 107.2 . . ?
C25 C24 C26 110.8(2) . . ?
C26 C24 H24 107.2 . . ?
C24 C25 H25A 109.5 . . ?
C24 C25 H25B 109.5 . . ?
C24 C25 H25C 109.5 . . ?
H25A C25 H25B 109.5 . . ?
H25A C25 H25C 109.5 . . ?
H25B C25 H25C 109.5 . . ?
C24 C26 H26A 109.5 . . ?
C24 C26 H26B 109.5 . . ?
C24 C26 H26C 109.5 . . ?
H26A C26 H26B 109.5 . . ?
H26A C26 H26C 109.5 . . ?
H26B C26 H26C 109.5 . . ?
C23 C27 H27 107.6 . . ?
C23 C27 C28 114.08(12) . . ?
C23 C27 C29 108.91(13) . . ?
C28 C27 H27 107.6 . . ?
C28 C27 C29 110.84(14) . . ?
C29 C27 H27 107.6 . . ?
C27 C28 H28A 109.5 . . ?
C27 C28 H28B 109.5 . . ?
C27 C28 H28C 109.5 . . ?
H28A C28 H28B 109.5 . . ?
H28A C28 H28C 109.5 . . ?
H28B C28 H28C 109.5 . . ?
C27 C29 H29A 109.5 . . ?
C27 C29 H29B 109.5 . . ?
C27 C29 H29C 109.5 . . ?
H29A C29 H29B 109.5 . . ?
H29A C29 H29C 109.5 . . ?
H29B C29 H29C 109.5 . . ?
O1 C30 C31 101.39(10) . . ?
O1 C30 C32 107.37(11) . . ?
O1 C30 C33 109.07(11) . . ?
C32 C30 C31 113.71(13) . . ?
C33 C30 C31 114.70(13) . . ?
C33 C30 C32 109.93(13) . . ?
O2 C31 C30 102.92(11) . . ?
O2 C31 C34 108.82(13) . . ?
O2 C31 C35 107.27(13) . . ?
C34 C31 C30 113.34(14) . . ?
C35 C31 C30 113.46(14) . . ?
C35 C31 C34 110.50(15) . . ?
C30 C32 H32A 109.5 . . ?
C30 C32 H32B 109.5 . . ?
C30 C32 H32C 109.5 . . ?
H32A C32 H32B 109.5 . . ?
H32A C32 H32C 109.5 . . ?
H32B C32 H32C 109.5 . . ?
C30 C33 H33A 109.5 . . ?
C30 C33 H33B 109.5 . . ?
C30 C33 H33C 109.5 . . ?
H33A C33 H33B 109.5 . . ?
H33A C33 H33C 109.5 . . ?
H33B C33 H33C 109.5 . . ?
C31 C34 H34A 109.5 . . ?
C31 C34 H34B 109.5 . . ?
C31 C34 H34C 109.5 . . ?
H34A C34 H34B 109.5 . . ?
H34A C34 H34C 109.5 . . ?
H34B C34 H34C 109.5 . . ?
C31 C35 H35A 109.5 . . ?
C31 C35 H35B 109.5 . . ?
C31 C35 H35C 109.5 . . ?
H35A C35 H35B 109.5 . . ?
H35A C35 H35C 109.5 . . ?
H35B C35 H35C 109.5 . . ?
O3 C36 C37 100.91(10) . . ?
O3 C36 C38 107.82(11) . . ?
O3 C36 C39 108.02(11) . . ?
C38 C36 C37 113.18(12) . . ?
C39 C36 C37 115.87(12) . . ?
C39 C36 C38 110.22(13) . . ?
O4 C37 C36 102.45(10) . . ?
O4 C37 C40 109.45(11) . . ?
O4 C37 C41 107.97(13) . . ?
C40 C37 C36 114.04(13) . . ?
C40 C37 C41 109.78(13) . . ?
C41 C37 C36 112.72(12) . . ?
C36 C38 H38A 109.5 . . ?
C36 C38 H38B 109.5 . . ?
C36 C38 H38C 109.5 . . ?
H38A C38 H38B 109.5 . . ?
H38A C38 H38C 109.5 . . ?
H38B C38 H38C 109.5 . . ?
C36 C39 H39A 109.5 . . ?
C36 C39 H39B 109.5 . . ?
C36 C39 H39C 109.5 . . ?
H39A C39 H39B 109.5 . . ?
H39A C39 H39C 109.5 . . ?
H39B C39 H39C 109.5 . . ?
C37 C40 H40A 109.5 . . ?
C37 C40 H40B 109.5 . . ?
C37 C40 H40C 109.5 . . ?
H40A C40 H40B 109.5 . . ?
H40A C40 H40C 109.5 . . ?
H40B C40 H40C 109.5 . . ?
C37 C41 H41A 109.5 . . ?
C37 C41 H41B 109.5 . . ?
C37 C41 H41C 109.5 . . ?
H41A C41 H41B 109.5 . . ?
H41A C41 H41C 109.5 . . ?
H41B C41 H41C 109.5 . . ?
N3 C42 B1 113.10(11) . . ?
B2 C42 N3 115.46(10) . . ?
B2 C42 B1 130.84(12) . . ?
N3 C43 C44 110.87(11) . . ?
N3 C43 C45 109.73(12) . . ?
N3 C43 C46 109.48(11) . . ?
C44 C43 C46 108.16(12) . . ?
C45 C43 C44 107.47(13) . . ?
C45 C43 C46 111.10(15) . . ?
C43 C44 H44A 109.5 . . ?
C43 C44 H44B 109.5 . . ?
C43 C44 H44C 109.5 . . ?
H44A C44 H44B 109.5 . . ?
H44A C44 H44C 109.5 . . ?
H44B C44 H44C 109.5 . . ?
C43 C45 H45A 109.5 . . ?
C43 C45 H45B 109.5 . . ?
C43 C45 H45C 109.5 . . ?
H45A C45 H45B 109.5 . . ?
H45A C45 H45C 109.5 . . ?
H45B C45 H45C 109.5 . . ?
C43 C46 H46A 109.5 . . ?
C43 C46 H46B 109.5 . . ?
C43 C46 H46C 109.5 . . ?
H46A C46 H46B 109.5 . . ?
H46A C46 H46C 109.5 . . ?
H46B C46 H46C 109.5 . . ?
O5 C47 C48 102.57(10) . . ?
O5 C47 C49 107.32(12) . . ?
O5 C47 C50 108.33(11) . . ?
C49 C47 C48 113.10(12) . . ?
C49 C47 C50 109.86(13) . . ?
C50 C47 C48 115.05(12) . . ?
O6 C48 C47 102.10(10) . . ?
O6 C48 C51 108.26(11) . . ?
O6 C48 C52 107.59(12) . . ?
C51 C48 C47 115.27(12) . . ?
C51 C48 C52 110.43(13) . . ?
C52 C48 C47 112.51(12) . . ?
C47 C49 H49A 109.5 . . ?
C47 C49 H49B 109.5 . . ?
C47 C49 H49C 109.5 . . ?
H49A C49 H49B 109.5 . . ?
H49A C49 H49C 109.5 . . ?
H49B C49 H49C 109.5 . . ?
C47 C50 H50A 109.5 . . ?
C47 C50 H50B 109.5 . . ?
C47 C50 H50C 109.5 . . ?
H50A C50 H50B 109.5 . . ?
H50A C50 H50C 109.5 . . ?
H50B C50 H50C 109.5 . . ?
C48 C51 H51A 109.5 . . ?
C48 C51 H51B 109.5 . . ?
C48 C51 H51C 109.5 . . ?
H51A C51 H51B 109.5 . . ?
H51A C51 H51C 109.5 . . ?
H51B C51 H51C 109.5 . . ?
C48 C52 H52A 109.5 . . ?
C48 C52 H52B 109.5 . . ?
C48 C52 H52C 109.5 . . ?
H52A C52 H52B 109.5 . . ?
H52A C52 H52C 109.5 . . ?
H52B C52 H52C 109.5 . . ?
O1 B1 C42 126.94(12) . . ?
O2 B1 O1 107.90(11) . . ?
O2 B1 C42 125.11(12) . . ?
O3 B2 C42 124.33(11) . . ?
O4 B2 O3 107.53(11) . . ?
O4 B2 C42 128.14(12) . . ?
O5 B3 O6 110.91(12) . . ?
N3 B3 O5 123.70(12) . . ?
N3 B3 O6 125.39(12) . . ?
H53A C53 H53B 109.5 . . ?
H53A C53 H53C 109.5 . . ?
H53B C53 H53C 109.5 . . ?
C54 C53 H53A 109.5 . . ?
C54 C53 H53B 109.5 . . ?
C54 C53 H53C 109.5 . . ?
C55 C54 C53 122.5(8) . . ?
C55 C54 C59 120.0 . . ?
C59 C54 C53 117.5(8) . . ?
C54 C55 H55 120.0 . . ?
C56 C55 C54 120.0 . . ?
C56 C55 H55 120.0 . . ?
C55 C56 H56 120.0 . . ?
C55 C56 C57 120.0 . . ?
C57 C56 H56 120.0 . . ?
C56 C57 H57 120.0 . . ?
C58 C57 C56 120.0 . . ?
C58 C57 H57 120.0 . . ?
C57 C58 H58 120.0 . . ?
C57 C58 C59 120.0 . . ?
C59 C58 H58 120.0 . . ?
C54 C59 H59 120.0 . . ?
C58 C59 C54 120.0 . . ?
C58 C59 H59 120.0 . . ?
H53D C53A H53E 109.5 . . ?
H53D C53A H53F 109.5 . . ?
H53E C53A H53F 109.5 . . ?
C54A C53A H53D 109.5 . . ?
C54A C53A H53E 109.5 . . ?
C54A C53A H53F 109.5 . . ?
C55A C54A C53A 119.5(8) . . ?
C55A C54A C59A 120.0 . . ?
C59A C54A C53A 120.5(8) . . ?
C54A C55A H55A 120.0 . . ?
C54A C55A C56A 120.0 . . ?
C56A C55A H55A 120.0 . . ?
C55A C56A H56A 120.0 . . ?
C55A C56A C57A 120.0 . . ?
C57A C56A H56A 120.0 . . ?
C56A C57A H57A 120.0 . . ?
C58A C57A C56A 120.0 . . ?
C58A C57A H57A 120.0 . . ?
C57A C58A H58A 120.0 . . ?
C59A C58A C57A 120.0 . . ?
C59A C58A H58A 120.0 . . ?
C54A C59A H59A 120.0 . . ?
C58A C59A C54A 120.0 . . ?
C58A C59A H59A 120.0 . . ?

loop_
_geom_torsion_atom_site_label_1
_geom_torsion_atom_site_label_2
_geom_torsion_atom_site_label_3
_geom_torsion_atom_site_label_4
_geom_torsion
_geom_torsion_site_symmetry_1
_geom_torsion_site_symmetry_2
_geom_torsion_site_symmetry_3
_geom_torsion_site_symmetry_4
_geom_torsion_publ_flag
Ca1 O1 C30 C31 -164.64(9) . . . . ?
Ca1 O1 C30 C32 75.83(14) . . . . ?
Ca1 O1 C30 C33 -43.25(16) . . . . ?
Ca1 O1 B1 O2 -179.16(8) . . . . ?
Ca1 O1 B1 C42 3.40(19) . . . . ?
Ca1 O3 C36 C37 145.01(9) . . . . ?
Ca1 O3 C36 C38 -96.10(12) . . . . ?
Ca1 O3 C36 C39 23.00(16) . . . . ?
Ca1 O3 B2 O4 -162.49(8) . . . . ?
Ca1 O3 B2 C42 17.22(17) . . . . ?
Ca1 N1 C2 C1 -145.09(11) . . . . ?
Ca1 N1 C2 C3 32.47(13) . . . . ?
Ca1 N1 C6 C7 -117.29(12) . . . . ?
Ca1 N1 C6 C11 57.45(16) . . . . ?
Ca1 N2 C4 C3 -37.26(14) . . . . ?
Ca1 N2 C4 C5 141.19(11) . . . . ?
Ca1 N2 C18 C19 125.11(12) . . . . ?
Ca1 N2 C18 C23 -49.94(16) . . . . ?
O1 C30 C31 O2 -30.92(14) . . . . ?
O1 C30 C31 C34 -148.27(14) . . . . ?
O1 C30 C31 C35 84.64(14) . . . . ?
O3 C36 C37 O4 34.22(13) . . . . ?
O3 C36 C37 C40 152.38(12) . . . . ?
O3 C36 C37 C41 -81.57(13) . . . . ?
O5 C47 C48 O6 30.02(13) . . . . ?
O5 C47 C48 C51 147.12(12) . . . . ?
O5 C47 C48 C52 -85.03(14) . . . . ?
N1 C2 C3 C4 24.5(2) . . . . ?
N1 C6 C7 C8 174.81(12) . . . . ?
N1 C6 C7 C12 -5.47(18) . . . . ?
N1 C6 C11 C10 -174.03(12) . . . . ?
N1 C6 C11 C15 5.48(19) . . . . ?
N2 C18 C19 C20 -179.10(13) . . . . ?
N2 C18 C19 C24 -0.2(2) . . . . ?
N2 C18 C23 C22 178.72(12) . . . . ?
N2 C18 C23 C27 3.47(18) . . . . ?
N3 C42 B1 O1 165.45(12) . . . . ?
N3 C42 B1 O2 -11.6(2) . . . . ?
N3 C42 B2 O3 -177.12(11) . . . . ?
N3 C42 B2 O4 2.5(2) . . . . ?
C1 C2 C3 C4 -157.80(14) . . . . ?
C2 N1 C6 C7 96.34(14) . . . . ?
C2 N1 C6 C11 -88.92(15) . . . . ?
C2 C3 C4 N2 -21.0(2) . . . . ?
C2 C3 C4 C5 160.50(14) . . . . ?
C4 N2 C18 C19 -100.27(15) . . . . ?
C4 N2 C18 C23 84.69(15) . . . . ?
C6 N1 C2 C1 11.16(18) . . . . ?
C6 N1 C2 C3 -171.27(12) . . . . ?
C6 C7 C8 C9 -0.5(2) . . . . ?
C6 C7 C12 C13 -92.26(17) . . . . ?
C6 C7 C12 C14 143.02(14) . . . . ?
C6 C11 C15 C16 121.57(15) . . . . ?
C6 C11 C15 C17 -114.23(15) . . . . ?
C7 C6 C11 C10 0.6(2) . . . . ?
C7 C6 C11 C15 -179.92(12) . . . . ?
C7 C8 C9 C10 0.4(3) . . . . ?
C8 C7 C12 C13 87.45(18) . . . . ?
C8 C7 C12 C14 -37.3(2) . . . . ?
C8 C9 C10 C11 0.3(3) . . . . ?
C9 C10 C11 C6 -0.7(2) . . . . ?
C9 C10 C11 C15 179.74(15) . . . . ?
C10 C11 C15 C16 -58.92(19) . . . . ?
C10 C11 C15 C17 65.28(18) . . . . ?
C11 C6 C7 C8 0.0(2) . . . . ?
C11 C6 C7 C12 179.77(12) . . . . ?
C12 C7 C8 C9 179.76(15) . . . . ?
C18 N2 C4 C3 174.54(12) . . . . ?
C18 N2 C4 C5 -7.01(18) . . . . ?
C18 C19 C20 C21 1.3(3) . . . . ?
C18 C19 C24 C25 93.5(2) . . . . ?
C18 C19 C24 C26 -141.22(18) . . . . ?
C18 C23 C27 C28 -143.47(14) . . . . ?
C18 C23 C27 C29 92.12(15) . . . . ?
C19 C18 C23 C22 3.70(19) . . . . ?
C19 C18 C23 C27 -171.55(12) . . . . ?
C19 C20 C21 C22 1.9(3) . . . . ?
C20 C19 C24 C25 -87.6(2) . . . . ?
C20 C19 C24 C26 37.6(2) . . . . ?
C20 C21 C22 C23 -2.2(3) . . . . ?
C21 C22 C23 C18 -0.6(2) . . . . ?
C21 C22 C23 C27 174.75(15) . . . . ?
C22 C23 C27 C28 41.33(19) . . . . ?
C22 C23 C27 C29 -83.08(16) . . . . ?
C23 C18 C19 C20 -4.0(2) . . . . ?
C23 C18 C19 C24 174.82(14) . . . . ?
C24 C19 C20 C21 -177.61(17) . . . . ?
C30 O1 B1 O2 -5.19(15) . . . . ?
C30 O1 B1 C42 177.37(13) . . . . ?
C31 O2 B1 O1 -16.36(16) . . . . ?
C31 O2 B1 C42 161.14(14) . . . . ?
C32 C30 C31 O2 83.99(14) . . . . ?
C32 C30 C31 C34 -33.36(18) . . . . ?
C32 C30 C31 C35 -160.44(13) . . . . ?
C33 C30 C31 O2 -148.29(12) . . . . ?
C33 C30 C31 C34 94.36(17) . . . . ?
C33 C30 C31 C35 -32.72(17) . . . . ?
C36 O3 B2 O4 10.49(14) . . . . ?
C36 O3 B2 C42 -169.80(13) . . . . ?
C37 O4 B2 O3 13.19(15) . . . . ?
C37 O4 B2 C42 -166.51(14) . . . . ?
C38 C36 C37 O4 -80.71(14) . . . . ?
C38 C36 C37 C40 37.44(17) . . . . ?
C38 C36 C37 C41 163.49(13) . . . . ?
C39 C36 C37 O4 150.56(13) . . . . ?
C39 C36 C37 C40 -91.28(16) . . . . ?
C39 C36 C37 C41 34.77(18) . . . . ?
C42 N3 C43 C44 -14.68(16) . . . . ?
C42 N3 C43 C45 -133.24(14) . . . . ?
C42 N3 C43 C46 104.58(14) . . . . ?
C42 N3 B3 O5 16.13(18) . . . . ?
C42 N3 B3 O6 -164.47(12) . . . . ?
C43 N3 C42 B1 93.87(13) . . . . ?
C43 N3 C42 B2 -94.04(14) . . . . ?
C43 N3 B3 O5 -164.64(12) . . . . ?
C43 N3 B3 O6 14.8(2) . . . . ?
C47 O5 B3 O6 7.16(15) . . . . ?
C47 O5 B3 N3 -173.36(12) . . . . ?
C48 O6 B3 O5 13.65(15) . . . . ?
C48 O6 B3 N3 -165.81(13) . . . . ?
C49 C47 C48 O6 -85.24(14) . . . . ?
C49 C47 C48 C51 31.86(17) . . . . ?
C49 C47 C48 C52 159.71(13) . . . . ?
C50 C47 C48 O6 147.40(12) . . . . ?
C50 C47 C48 C51 -95.50(16) . . . . ?
C50 C47 C48 C52 32.35(18) . . . . ?
B1 O1 C30 C31 22.21(14) . . . . ?
B1 O1 C30 C32 -97.32(13) . . . . ?
B1 O1 C30 C33 143.60(12) . . . . ?
B1 O2 C31 C30 29.78(16) . . . . ?
B1 O2 C31 C34 150.28(15) . . . . ?
B1 O2 C31 C35 -90.16(15) . . . . ?
B1 C42 B2 O3 -6.7(2) . . . . ?
B1 C42 B2 O4 172.90(14) . . . . ?
B2 O3 C36 C37 -27.48(13) . . . . ?
B2 O3 C36 C38 91.41(12) . . . . ?
B2 O3 C36 C39 -149.49(12) . . . . ?
B2 O4 C37 C36 -29.82(15) . . . . ?
B2 O4 C37 C40 -151.18(13) . . . . ?
B2 O4 C37 C41 89.36(13) . . . . ?
B2 C42 B1 O1 -5.1(2) . . . . ?
B2 C42 B1 O2 177.88(14) . . . . ?
B3 O5 C47 C48 -22.89(13) . . . . ?
B3 O5 C47 C49 96.49(13) . . . . ?
B3 O5 C47 C50 -144.95(12) . . . . ?
B3 O6 C48 C47 -26.57(13) . . . . ?
B3 O6 C48 C51 -148.61(12) . . . . ?
B3 O6 C48 C52 92.04(13) . . . . ?
B3 N3 C42 B1 -86.89(14) . . . . ?
B3 N3 C42 B2 85.21(14) . . . . ?
B3 N3 C43 C44 166.12(12) . . . . ?
B3 N3 C43 C45 47.56(18) . . . . ?
B3 N3 C43 C46 -74.62(16) . . . . ?
C53 C54 C55 C56 177.8(12) . . . . ?
C53 C54 C59 C58 -177.9(11) . . . . ?
C54 C55 C56 C57 0.0 . . . . ?
C55 C54 C59 C58 0.0 . . . . ?
C55 C56 C57 C58 0.0 . . . . ?
C56 C57 C58 C59 0.0 . . . . ?
C57 C58 C59 C54 0.0 . . . . ?
C59 C54 C55 C56 0.0 . . . . ?
C53A C54A C55A C56A -178.4(10) . . . . ?
C53A C54A C59A C58A 178.4(10) . . . . ?
C54A C55A C56A C57A 0.0 . . . . ?
C55A C54A C59A C58A 0.0 . . . . ?
C55A C56A C57A C58A 0.0 . . . . ?
C56A C57A C58A C59A 0.0 . . . . ?
C57A C58A C59A C54A 0.0 . . . . ?
C59A C54A C55A C56A 0.0 . . . . ?

_shelx_res_file                  
;
    s21msh74.res created by SHELXL-2014/7

TITL s21msh74
CELL 1.54184 11.2516 13.3172 20.8818 83.912 80.949 77.803
ZERR 2 0.0002 0.0003 0.0005 0.002 0.002 0.002
LATT 1
SFAC C H B Ca N O
UNIT 118 188 6 2 6 12
SADI C53 C54 C53A C54A
SIMU 0.02 0.01 2 C53 > C59A

L.S. 21
PLAN  3
CONF
FREE Ca1 C4
FREE Ca1 C3
FREE Ca1 C2
FREE Ca1 B1
FREE Ca1 B2
FREE Ca1 H29a
BOND
list 4
TEMP -123
MORE -1
BOND $H
fmap 2 53
acta
REM <olex2.extras>
REM <HklSrc "%.\\s21msh74.hkl">
REM </olex2.extras>

WGHT    0.055400    0.485800
FVAR       0.63322   0.44873
CA1   4    0.754682    0.242555    0.285168    11.00000    0.01959    0.02215 =
         0.02012   -0.00362   -0.00214   -0.00524
O1    6    0.771327    0.127039    0.208701    11.00000    0.02046    0.03091 =
         0.02695   -0.01104    0.00043   -0.00303
O2    6    0.701808    0.023018    0.148082    11.00000    0.02495    0.04191 =
         0.03720   -0.02132    0.00385   -0.00862
O3    6    0.553528    0.242886    0.314395    11.00000    0.01801    0.02850 =
         0.02743   -0.01007   -0.00085   -0.00215
O4    6    0.357458    0.240898    0.297022    11.00000    0.02058    0.03300 =
         0.03636   -0.01724   -0.00229   -0.00326
O5    6    0.469504    0.243484    0.106943    11.00000    0.02727    0.03219 =
         0.02713    0.00348   -0.00697   -0.00981
O6    6    0.304288    0.167141    0.106843    11.00000    0.03061    0.03236 =
         0.02818    0.00329   -0.00892   -0.01120
N1    5    0.833997    0.205764    0.382708    11.00000    0.02156    0.02240 =
         0.02129   -0.00188   -0.00327   -0.00171
N2    5    0.827706    0.393291    0.280830    11.00000    0.02176    0.02171 =
         0.02244   -0.00114   -0.00339   -0.00555
N3    5    0.444074    0.100542    0.189193    11.00000    0.02199    0.02262 =
         0.02268   -0.00408   -0.00164   -0.00412
C1    1    1.048205    0.119118    0.392340    11.00000    0.02421    0.03430 =
         0.03371    0.00297   -0.00582    0.00198
AFIX 137
H1A   2    1.021677    0.111849    0.438292    11.00000   -1.50000
H1B   2    1.124449    0.142813    0.384657    11.00000   -1.50000
H1C   2    1.059448    0.053700    0.374478    11.00000   -1.50000
AFIX   0
C2    1    0.951950    0.196476    0.360117    11.00000    0.02219    0.02388 =
         0.02390   -0.00549   -0.00462   -0.00075
C3    1    0.997349    0.253932    0.303628    11.00000    0.01814    0.02950 =
         0.02522   -0.00364   -0.00141   -0.00113
H3    2    1.079241    0.233292    0.289657    11.00000    0.03171
C4    1    0.946348    0.350532    0.272961    11.00000    0.02111    0.02822 =
         0.02102   -0.00314   -0.00261   -0.00691
C5    1    1.037858    0.402885    0.227774    11.00000    0.02313    0.04248 =
         0.03479    0.00651   -0.00191   -0.01010
AFIX 137
H5A   2    1.015095    0.413290    0.184785    11.00000   -1.50000
H5B   2    1.118344    0.360301    0.226735    11.00000   -1.50000
H5C   2    1.038128    0.468242    0.243164    11.00000   -1.50000
AFIX   0
C6    1    0.794741    0.156925    0.444355    11.00000    0.02168    0.02916 =
         0.02202    0.00002   -0.00409   -0.00095
C7    1    0.767657    0.216069    0.498971    11.00000    0.02773    0.03562 =
         0.02429   -0.00366   -0.00537    0.00057
C8    1    0.719748    0.171803    0.558242    11.00000    0.04555    0.05088 =
         0.02285   -0.00330   -0.00181   -0.00094
AFIX  43
H8    2    0.702091    0.209618    0.594723    11.00000   -1.20000
AFIX   0
C9    1    0.697930    0.072574    0.563851    11.00000    0.04923    0.05714 =
         0.02533    0.01012    0.00229   -0.00922
AFIX  43
H9    2    0.665447    0.044339    0.603749    11.00000   -1.20000
AFIX   0
C10   1    0.724499    0.015679    0.510102    11.00000    0.04242    0.03764 =
         0.03410    0.00987   -0.00382   -0.00935
AFIX  43
H10   2    0.709283   -0.050846    0.514184    11.00000   -1.20000
AFIX   0
C11   1    0.773669    0.055888    0.449829    11.00000    0.02943    0.03049 =
         0.02596    0.00365   -0.00623   -0.00286
C12   1    0.791130    0.324981    0.492720    11.00000    0.03746    0.03318 =
         0.02907   -0.00887   -0.00823    0.00227
AFIX  13
H12   2    0.788651    0.351018    0.447161    11.00000   -1.20000
AFIX   0
C13   1    0.918364    0.327307    0.508399    11.00000    0.04744    0.04209 =
         0.06673   -0.00572   -0.02135   -0.00700
AFIX 137
H13A  2    0.924334    0.301499    0.552722    11.00000   -1.50000
H13B  2    0.931315    0.396862    0.502366    11.00000   -1.50000
H13C  2    0.979534    0.285023    0.479979    11.00000   -1.50000
AFIX   0
C14   1    0.693694    0.398492    0.534023    11.00000    0.05574    0.04765 =
         0.05196   -0.02388   -0.00109    0.00548
AFIX 137
H14A  2    0.613881    0.396616    0.523932    11.00000   -1.50000
H14B  2    0.708698    0.467250    0.524847    11.00000   -1.50000
H14C  2    0.697252    0.377819    0.579255    11.00000   -1.50000
AFIX   0
C15   1    0.801551   -0.010468    0.392491    11.00000    0.04394    0.02307 =
         0.03210    0.00135   -0.00638   -0.00566
AFIX  13
H15   2    0.839725    0.028466    0.355293    11.00000   -1.20000
AFIX   0
C16   1    0.893032   -0.110571    0.405612    11.00000    0.04966    0.02917 =
         0.05362   -0.00130   -0.00968    0.00054
AFIX 137
H16A  2    0.964313   -0.094845    0.419135    11.00000   -1.50000
H16B  2    0.916820   -0.146368    0.366623    11.00000   -1.50000
H16C  2    0.855337   -0.153279    0.439308    11.00000   -1.50000
AFIX   0
C17   1    0.685313   -0.034217    0.373443    11.00000    0.05542    0.03370 =
         0.05164   -0.00599   -0.02145   -0.00597
AFIX 137
H17A  2    0.643383   -0.069129    0.409851    11.00000   -1.50000
H17B  2    0.707053   -0.077386    0.337699    11.00000   -1.50000
H17C  2    0.632462    0.028940    0.360808    11.00000   -1.50000
AFIX   0
C18   1    0.788473    0.494898    0.251980    11.00000    0.02231    0.02265 =
         0.02804   -0.00024   -0.00263   -0.00544
C19   1    0.762452    0.579360    0.290656    11.00000    0.04015    0.02611 =
         0.03176   -0.00279   -0.00213   -0.00915
C20   1    0.722532    0.677947    0.261863    11.00000    0.05867    0.02417 =
         0.04432   -0.00677   -0.00329   -0.00379
AFIX  43
H20   2    0.706664    0.734378    0.286802    11.00000   -1.20000
AFIX   0
C21   1    0.706229    0.693128    0.197187    11.00000    0.05325    0.02392 =
         0.04763    0.00374   -0.00720    0.00173
AFIX  43
H21   2    0.681910    0.759410    0.178491    11.00000   -1.20000
AFIX   0
C22   1    0.726188    0.609458    0.160353    11.00000    0.03868    0.03222 =
         0.03368    0.00407   -0.00946   -0.00192
AFIX  43
H22   2    0.712342    0.619826    0.117178    11.00000   -1.20000
AFIX   0
C23   1    0.766788    0.509541    0.186734    11.00000    0.02425    0.02601 =
         0.02957   -0.00009   -0.00410   -0.00463
C24   1    0.775096    0.563769    0.362609    11.00000    0.06950    0.03047 =
         0.03221   -0.00639   -0.00413   -0.01504
AFIX  13
H24   2    0.767322    0.492701    0.377045    11.00000   -1.20000
AFIX   0
C25   1    0.900131    0.575726    0.374770    11.00000    0.08733    0.09381 =
         0.04609   -0.00521   -0.02678   -0.02765
AFIX 137
H25A  2    0.962556    0.527708    0.350733    11.00000   -1.50000
H25B  2    0.906197    0.562398    0.420352    11.00000   -1.50000
H25C  2    0.911051    0.644667    0.360951    11.00000   -1.50000
AFIX   0
C26   1    0.673603    0.634245    0.403380    11.00000    0.11034    0.06742 =
         0.04202   -0.01481    0.01374   -0.00548
AFIX 137
H26A  2    0.681435    0.704592    0.392265    11.00000   -1.50000
H26B  2    0.680309    0.617013    0.448663    11.00000   -1.50000
H26C  2    0.595105    0.625545    0.394906    11.00000   -1.50000
AFIX   0
C27   1    0.777405    0.418322    0.146817    11.00000    0.03558    0.02703 =
         0.02565    0.00132   -0.00887   -0.00550
AFIX  13
H27   2    0.832398    0.359809    0.166106    11.00000   -1.20000
AFIX   0
C28   1    0.830640    0.435784    0.075550    11.00000    0.07243    0.03965 =
         0.02721   -0.00125   -0.00378   -0.00644
AFIX 137
H28A  2    0.773640    0.487102    0.053982    11.00000   -1.50000
H28B  2    0.845057    0.372449    0.054869    11.00000   -1.50000
H28C  2    0.906685    0.458776    0.073001    11.00000   -1.50000
AFIX   0
C29   1    0.651248    0.389707    0.152652    11.00000    0.04472    0.04111 =
         0.06197   -0.00236   -0.01852   -0.01560
AFIX 137
H29A  2    0.619813    0.378549    0.197746    11.00000   -1.50000
H29B  2    0.658684    0.327894    0.131246    11.00000   -1.50000
H29C  2    0.596061    0.444717    0.132627    11.00000   -1.50000
AFIX   0
C30   1    0.880268    0.066935    0.171540    11.00000    0.02182    0.03362 =
         0.02837   -0.01221    0.00220   -0.00155
C31   1    0.822730    0.031503    0.116849    11.00000    0.02470    0.04681 =
         0.03379   -0.02022    0.00405   -0.00737
C32   1    0.934937   -0.021141    0.217335    11.00000    0.03447    0.04207 =
         0.04281   -0.00563   -0.00007    0.00446
AFIX 137
H32A  2    0.955859    0.006252    0.253848    11.00000   -1.50000
H32B  2    1.007455   -0.061208    0.194727    11.00000   -1.50000
H32C  2    0.876023   -0.064089    0.232348    11.00000   -1.50000
AFIX   0
C33   1    0.972329    0.135628    0.147799    11.00000    0.02499    0.04401 =
         0.04085   -0.01478    0.00427   -0.00791
AFIX 137
H33A  2    0.934401    0.194814    0.122562    11.00000   -1.50000
H33B  2    1.041567    0.097987    0.121347    11.00000   -1.50000
H33C  2    0.999316    0.157582    0.184452    11.00000   -1.50000
AFIX   0
C34   1    0.889497   -0.073136    0.093951    11.00000    0.03449    0.06477 =
         0.06832   -0.04690    0.00796   -0.00675
AFIX 137
H34A  2    0.883460   -0.125001    0.129269    11.00000   -1.50000
H34B  2    0.974361   -0.071315    0.079400    11.00000   -1.50000
H34C  2    0.852744   -0.089032    0.058755    11.00000   -1.50000
AFIX   0
C35   1    0.807846    0.110636    0.059354    11.00000    0.04196    0.08248 =
         0.02759   -0.01063    0.00032   -0.01356
AFIX 137
H35A  2    0.759652    0.089772    0.030993    11.00000   -1.50000
H35B  2    0.887217    0.115840    0.036037    11.00000   -1.50000
H35C  2    0.767247    0.176384    0.074641    11.00000   -1.50000
AFIX   0
C36   1    0.469930    0.293927    0.367506    11.00000    0.02034    0.03201 =
         0.03299   -0.01561   -0.00055   -0.00138
C37   1    0.349212    0.324888    0.336783    11.00000    0.02031    0.03333 =
         0.03997   -0.01902   -0.00391   -0.00079
C38   1    0.462416    0.215497    0.425519    11.00000    0.03180    0.04957 =
         0.03135   -0.00988    0.00118   -0.00432
AFIX 137
H38A  2    0.428813    0.160017    0.414607    11.00000   -1.50000
H38B  2    0.410539    0.247892    0.461699    11.00000   -1.50000
H38C  2    0.543140    0.188961    0.436955    11.00000   -1.50000
AFIX   0
C39   1    0.522867    0.382251    0.383861    11.00000    0.02532    0.03968 =
         0.05172   -0.02554   -0.00670   -0.00276
AFIX 137
H39A  2    0.598852    0.355354    0.400713    11.00000   -1.50000
H39B  2    0.465847    0.420768    0.415922    11.00000   -1.50000
H39C  2    0.537411    0.426537    0.345299    11.00000   -1.50000
AFIX   0
C40   1    0.233421    0.332897    0.385972    11.00000    0.02123    0.05605 =
         0.05382   -0.03181    0.00102   -0.00348
AFIX 137
H40A  2    0.162705    0.351756    0.363619    11.00000   -1.50000
H40B  2    0.231885    0.384383    0.415139    11.00000   -1.50000
H40C  2    0.232493    0.267613    0.410247    11.00000   -1.50000
AFIX   0
C41   1    0.343732    0.423604    0.292374    11.00000    0.03435    0.03510 =
         0.05681   -0.01013   -0.01449    0.00317
AFIX 137
H41A  2    0.417937    0.418839    0.262063    11.00000   -1.50000
H41B  2    0.335113    0.481089    0.318023    11.00000   -1.50000
H41C  2    0.274690    0.433139    0.269028    11.00000   -1.50000
AFIX   0
C42   1    0.534245    0.129962    0.224598    11.00000    0.02276    0.02273 =
         0.02231   -0.00334   -0.00295   -0.00344
C43   1    0.396189    0.004706    0.210265    11.00000    0.02814    0.02250 =
         0.02677   -0.00359   -0.00150   -0.00592
C44   1    0.474801   -0.065012    0.257013    11.00000    0.03217    0.02841 =
         0.04564    0.00697   -0.00618   -0.00707
AFIX 137
H44A  2    0.557998   -0.082083    0.236068    11.00000   -1.50000
H44B  2    0.443374   -0.126988    0.269235    11.00000   -1.50000
H44C  2    0.472475   -0.029816    0.295138    11.00000   -1.50000
AFIX   0
C45   1    0.400672   -0.055324    0.151318    11.00000    0.10437    0.03117 =
         0.03728   -0.00634   -0.01332   -0.02640
AFIX 137
H45A  2    0.346739   -0.015537    0.122534    11.00000   -1.50000
H45B  2    0.375047   -0.119378    0.165446    11.00000   -1.50000
H45C  2    0.483049   -0.068818    0.128892    11.00000   -1.50000
AFIX   0
C46   1    0.265282    0.032274    0.245471    11.00000    0.02601    0.03625 =
         0.06381    0.00678    0.00257   -0.00752
AFIX 137
H46A  2    0.265036    0.069459    0.282457    11.00000   -1.50000
H46B  2    0.234857   -0.029683    0.259699    11.00000   -1.50000
H46C  2    0.213673    0.074373    0.216385    11.00000   -1.50000
AFIX   0
C47   1    0.396883    0.304304    0.060361    11.00000    0.02798    0.03213 =
         0.02447    0.00253   -0.00482   -0.00730
C48   1    0.316286    0.228913    0.046092    11.00000    0.03130    0.03474 =
         0.02408    0.00003   -0.00606   -0.00779
C49   1    0.321921    0.398772    0.093089    11.00000    0.04228    0.03181 =
         0.03873   -0.00245   -0.00774   -0.00474
AFIX 137
H49A  2    0.267081    0.377592    0.129604    11.00000   -1.50000
H49B  2    0.275261    0.442817    0.062573    11.00000   -1.50000
H49C  2    0.376111    0.435526    0.107746    11.00000   -1.50000
AFIX   0
C50   1    0.483541    0.337151    0.002155    11.00000    0.03764    0.05410 =
         0.03190    0.01045   -0.00296   -0.01490
AFIX 137
H50A  2    0.530972    0.381262    0.015504    11.00000   -1.50000
H50B  2    0.436711    0.373653   -0.030773    11.00000   -1.50000
H50C  2    0.537630    0.277267   -0.014999    11.00000   -1.50000
AFIX   0
C51   1    0.188410    0.279736    0.031318    11.00000    0.03370    0.04843 =
         0.03600    0.00723   -0.01261   -0.01085
AFIX 137
H51A  2    0.145538    0.227877    0.023821    11.00000   -1.50000
H51B  2    0.194636    0.326556   -0.006757    11.00000   -1.50000
H51C  2    0.144238    0.316896    0.067553    11.00000   -1.50000
AFIX   0
C52   1    0.381685    0.157101   -0.006270    11.00000    0.05345    0.04841 =
         0.03351   -0.01210   -0.00915   -0.00664
AFIX 137
H52A  2    0.462798    0.126547    0.003295    11.00000   -1.50000
H52B  2    0.387084    0.195624   -0.047813    11.00000   -1.50000
H52C  2    0.336364    0.103900   -0.007274    11.00000   -1.50000
AFIX   0
B1    3    0.663845    0.093403    0.195510    11.00000    0.02471    0.02545 =
         0.02414   -0.00581   -0.00136   -0.00483
B2    3    0.481571    0.201129    0.276139    11.00000    0.02047    0.02278 =
         0.02533   -0.00365   -0.00201   -0.00473
B3    3    0.406989    0.167343    0.136834    11.00000    0.02404    0.02507 =
         0.02331   -0.00521   -0.00186   -0.00498

PART 1
C53   1    0.054018    0.647458    0.112181    21.00000    0.06046    0.04300 =
         0.09294   -0.00384    0.01704   -0.01258
AFIX 137
H53A  2   -0.026726    0.645685    0.134866    21.00000   -1.50000
H53B  2    0.088299    0.582762    0.093797    21.00000   -1.50000
H53C  2    0.049095    0.701861    0.078060    21.00000   -1.50000
AFIX  66

C54   1    0.134541    0.666365    0.158911    21.00000    0.06539    0.02758 =
         0.07747   -0.00576    0.02973   -0.01362
C55   1    0.090774    0.682955    0.223748    21.00000    0.06774    0.02615 =
         0.07475    0.00272    0.02191    0.00304
AFIX  43
H55   2    0.008263    0.684958    0.239342    21.00000   -1.20000
AFIX  65
C56   1    0.170328    0.696551    0.265277    21.00000    0.10146    0.03267 =
         0.08082   -0.00238    0.03399    0.00936
AFIX  43
H56   2    0.141044    0.707650    0.308657    21.00000   -1.20000
AFIX  65
C57   1    0.293650    0.693558    0.241970    21.00000    0.10393    0.04681 =
         0.09557   -0.00532    0.03334   -0.02181
AFIX  43
H57   2    0.346877    0.702654    0.269756    21.00000   -1.20000
AFIX  65
C58   1    0.337419    0.676968    0.177134    21.00000    0.08998    0.04671 =
         0.08766   -0.00280    0.02836   -0.02875
AFIX  43
H58   2    0.419930    0.674966    0.161540    21.00000   -1.20000
AFIX  65
C59   1    0.257866    0.663372    0.135603    21.00000    0.06558    0.04807 =
         0.10013   -0.00326    0.02289   -0.01583
AFIX  43
H59   2    0.287150    0.652272    0.092223    21.00000   -1.20000
AFIX   0

PART 2
C53A  1    0.078626    0.658791    0.110919   -21.00000    0.08879    0.05362 =
         0.10044   -0.00501    0.01282   -0.00341
AFIX 137
H53D  2    0.092157    0.587169    0.103283   -21.00000   -1.50000
H53E  2    0.104967    0.697154    0.071595   -21.00000   -1.50000
H53F  2   -0.007218    0.683771    0.124432   -21.00000   -1.50000
AFIX  66
C54A  1    0.150088    0.671658    0.162915   -21.00000    0.07876    0.03631 =
         0.08444    0.00119    0.01921   -0.00186
C55A  1    0.088135    0.703970    0.222479   -21.00000    0.10165    0.03340 =
         0.07490    0.01463    0.03074    0.01517
AFIX  43
H55A  2    0.002825    0.715727    0.230084   -21.00000   -1.20000
AFIX  65
C56A  1    0.153687    0.718712    0.270675   -21.00000    0.11280    0.03139 =
         0.06819   -0.00327    0.03217    0.01793
AFIX  43
H56A  2    0.112236    0.740331    0.310527   -21.00000   -1.20000
AFIX  65
C57A  1    0.281193    0.701140    0.259308   -21.00000    0.10809    0.03707 =
         0.05668   -0.00647    0.01593   -0.01973
AFIX  43
H57A  2    0.325052    0.711003    0.291555   -21.00000   -1.20000
AFIX  65
C58A  1    0.343147    0.668827    0.199745   -21.00000    0.08763    0.04208 =
         0.07072    0.00086    0.02980   -0.02900
AFIX  43
H58A  2    0.428457    0.657071    0.192141   -21.00000   -1.20000
AFIX  65
C59A  1    0.277596    0.654086    0.151548   -21.00000    0.08270    0.04006 =
         0.05485   -0.01014    0.02744   -0.02198
AFIX  43
H59A  2    0.319048    0.632466    0.111697   -21.00000   -1.20000
AFIX   0
HKLF 4

REM  s21msh74
REM R1 =  0.0402 for   10437 Fo > 4sig(Fo)  and  0.0475 for all   11998 data
REM    720 parameters refined using    211 restraints

END

WGHT      0.0554      0.4876

REM Highest difference peak  0.274,  deepest hole -0.236,  1-sigma level  0.042
Q1    1   0.1798  0.6826  0.0955  11.00000  0.05    0.27
Q2    1   0.4975  0.3387  0.3738  11.00000  0.05    0.26
Q3    1   0.9626  0.5942  0.3439  11.00000  0.05    0.24
;
_shelx_res_checksum              57390
#===end
# start Validation Reply Form
_vrf_PLAT331_s21msh67-cpd-3      
;
PROBLEM: Small Aver Phenyl C-C Dist C53 --C55A . 1.35 Ang. 
RESPONSE: libration due to disorder and smearing if electron-density
;
# end Validation Reply Form
